# Supplementary material for: Structural and mechanistic insights into caseinolytic protease inhibition for antimicrobial development against Pseudomonas plecoglossicida
Source: PLoS Pathog. 2026 Feb 12;22(2):e1013909. doi: 10.1371/journal.ppat.1013909 (PMC12900304; doi:10.1371/journal.ppat.1013909)
Supplement: S1 File — (ZIP) [file ppat.1013909.s010.zip]

Archive with 171 entries (155 files):
- Fig 5/
- Fig 5/Fig 5A-AUC.tif
- Fig 5/Fig 5A-gel.jpg
- Fig 5/Fig 5B-gel.jpg
- Fig 5/Fig 5C-gel.jpg
- Fig 5/Fig 5D-gel.jpg
- Fig 5/Fig 5E-FITC-casein.pzfx
- Fig 5/Fig 5F-GFP-ssRA.pzfx
- Fig 6/
- Fig 6/Fig 6A.pzfx
- Fig 6/Fig 6B.tif
- Fig 6/Fig 6C.tif
- Fig 6/Fig 6C.txt
- Fig 6/Fig 6D.pzfx
- Fig 6/Fig 6E.pzfx
- Fig 6/Fig 6F-Left.jpg
- Fig 6/Fig 6F-Right.pzfx
- Fig 6/Fig 6G-Left.jpg
- Fig 6/Fig 6G-Right.pzfx
- Fig 6/Fig 6H-Left.jpg
- Fig 6/Fig 6H-Right.pzfx
- Fig 7/
- Fig 7/Fig 7A-Left.tif
- Fig 7/Fig 7A-Right.tif
- Fig 7/Fig 7B-1.tif
- Fig 7/Fig 7B-2.tif
- Fig 7/Fig 7B-3.tif
- Fig 7/Fig 7C.tif
- Fig 7/Fig 7D.tif
- Fig 7/Fig 7E.tif
- Fig 8/
- Fig 8/Fig 8A.jpg
- Fig 8/Fig 8B.jpg
- Fig 8/Fig 8C-right-1.jpg
- Fig 8/Fig 8C-right-2.jpg
- Fig 8/Fig 8C.jpg
- Fig 8/Fig 8D.jpg
- Fig 8/Fig 8E.jpg
- Fig 8/Fig 8F-right-1.jpg
- Fig 8/Fig 8F-right-2.jpg
- Fig 8/Fig 8F.jpg
- Fig 9/
- Fig 9/Figure 9.pdf
- Fig 9/Figure 9.pptx
- S1 Fig/
- S1 Fig/S1A Fig.pdf
- S1 Fig/S1B Fig.pzfx
- S1 Fig/S1C Fig.tif
- S1 Fig/S1D Fig.tif
- S2 Fig/
- S2 Fig/S2A-1 Fig.jpg
- S2 Fig/S2A-2 Fig.jpg
- S2 Fig/S2B Fig.jpg
- S2 Fig/S2C Fig.tif
- S2 Fig/S2D Fig.jpg
- S2 Fig/S2E Fig.jpg
- S2 Fig/S2F Fig.jpg
- S3 Fig/
- S3 Fig/S3A Fig.jpg
- S3 Fig/S3B-a Fig.jpg
- S3 Fig/S3B-b Fig.jpg
- S3 Fig/S3B-c Fig.jpg
- S3 Fig/S3C-a Fig.jpg
- S3 Fig/S3C-b Fig.jpg
- S3 Fig/S3C-c Fig.jpg
- S3 Fig/S3C-d Fig.jpg
- S4 Fig/
- S4 Fig/S4A-a Fig.jpg
- S4 Fig/S4A-b Fig.jpg
- S4 Fig/S4A-c Fig.jpg
- S4 Fig/S4A-d Fig.jpg
- S4 Fig/S4A-e Fig.jpg
- S4 Fig/S4A-f Fig.jpg
- S4 Fig/S4A-g Fig.jpg
- S4 Fig/S4A-h Fig.jpg
- S4 Fig/S4A-i Fig.jpg
- S4 Fig/S4A-j Fig.jpg
- S4 Fig/S4A-k Fig.jpg
- S4 Fig/S4A-l Fig.jpg
- S4 Fig/S4B Fig.jpg
- S5 Fig/
- S5 Fig/S5A Fig-Side view.jpg
- S5 Fig/S5A Fig-Top view.jpg
- S5 Fig/S5B Fig.jpg
- S5 Fig/S5C Fig.Tif
- S5 Fig/S5D Fig.Tif
- S5 Fig/S5E Fig-PpClpP1-swarming.jpg
- S5 Fig/S5E Fig-PpClpP1-swimming.jpg
- S5 Fig/S5F Fig-PpClpP2-swarming.jpg
- S5 Fig/S5F Fig-PpClpP2-swimming.jpg
- S5 Fig/S5G Fig.jpg
- S5 Fig/S5H Fig.jpg
- S5 Fig/S5H Fig.txt
- S6 Fig/
- S6 Fig/S6A Fig.tif
- S6 Fig/S6A Fig.txt
- S6 Fig/S6B Fig.tif
- S6 Fig/S6B Fig.txt
- S6 Fig/S6C Fig.tif
- S6 Fig/S6C Fig.txt
- S6 Fig/S6D Fig.tif
- S6 Fig/S6D Fig.txt
- S6 Fig/S6E Fig.tif
- S6 Fig/S6E Fig.txt
- S6 Fig/S6F Fig.tif
- S6 Fig/S6F Fig.txt
- S7 Fig/
- S7 Fig/S7A Fig.jpg
- S7 Fig/S7B-Left Fig.jpg
- S7 Fig/S7B-Right Fig.jpg
- S7 Fig/S7C-Left Fig.jpg
- S7 Fig/S7C-Right Fig.jpg
- S7 Fig/S7D-Left Fig.jpg
- S7 Fig/S7D-Right Fig.jpg
- S7 Fig/S7E-Left Fig.jpg
- S7 Fig/S7E-Right Fig.jpg
- S7 Fig/S7F-Side view Fig.jpg
- S7 Fig/S7F-Top view Fig.jpg
- S7 Fig/S7G-Side view Fig.jpg
- S7 Fig/S7G-Top view Fig.jpg
- S7 Fig/S7H-Side view Fig.jpg
- S7 Fig/S7H-Top view Fig.jpg
- S7 Fig/S7I-Side view Fig.jpg
- S7 Fig/S7I-Top view Fig.jpg
- Fig 1/
- Fig 1/Fig 1A.tif
- Fig 1/Fig 1B.tif
- Fig 1/Fig 1C.tif
- Fig 1/Fig 1D-gel.jpg
- Fig 1/Fig 1D-PpClpP1 Superdex 200 (Size-exclusion chromatography ).opju
- Fig 1/Fig 1E-gel.jpg
- Fig 1/Fig 1E-PpClpP2 Superdex 200 (Size-exclusion chromatography ).opju
- Fig 1/Fig 1F-a.pzfx
- Fig 1/Fig 1F-b.pzfx
- Fig 1/Fig 1F-c.pzfx
- Fig 2/
- Fig 2/Fig 2A-1.jpg
- Fig 2/Fig 2A-2.jpg
- Fig 2/Fig 2B.jpg
- Fig 3/
- Fig 3/Fig 3A.jpg
- Fig 3/Fig 3B-a.jpg
- Fig 3/Fig 3B-b.jpg
- Fig 3/Fig 3B-c.jpg
- Fig 3/Fig 3C-a.jpg
- Fig 3/Fig 3C-b.jpg
- Fig 3/Fig 3C-c.jpg
- Fig 3/Fig 3C-d.jpg
- Fig 3/Fig 3C-e.jpg
- Fig 3/Fig 3C-f.jpg
- Fig 3/Fig 3C-g.jpg
- Fig 3/Fig 3C-h.jpg
- Fig 3/Fig 3C-i.jpg
- Fig 3/Fig 3C-j.jpg
- Fig 3/Fig 3C-k.jpg
- Fig 3/Fig 3C-l.jpg
- Fig 3/Fig 3C-m.jpg
- Fig 3/Fig 3C-n.jpg
- Fig 4/
- Fig 4/Fig 4A-1.jpg
- Fig 4/Fig 4A-2.jpg
- Fig 4/Fig 4B-1.jpg
- Fig 4/Fig 4B-2.jpg
- Fig 4/Fig 4D-a.tif
- Fig 4/Fig 4D-b.tif
- Fig 4/Fig 4E.pzfx
- Fig 4/Fig 4F.jpg
- Fig 4/Fig 4G.jpg
- Fig 4/Fig 4H-1.jpg
- Fig 4/Fig 4H-2.jpg
- Fig 4/Fig 4H-3.jpg
