# Supplementary material for: Structural and mechanistic insights into caseinolytic protease inhibition for antimicrobial development against Pseudomonas plecoglossicida
Source: PLoS Pathog. 2026 Feb 12;22(2):e1013909. doi: 10.1371/journal.ppat.1013909 (PMC12900304; doi:10.1371/journal.ppat.1013909)
Supplement: S1 File — (ZIP) [file ppat.1013909.s010.zip › Fig 6/Fig 6C.txt]

Overlay Graph 1
btz+clpp1.nitc		btz+clpp1.nitc		btz+clpp1.nitc
Time (s)	Corrected Heat Rate (µJ/s)	Mole Ratio	Enthalpy (kJ/mol)	Mole Ratio	Fit (kJ/mol)
0	-0.0435049059934016
1	-0.0438095063887829	0.138965411692684	-18.4347352672138
2	-0.0429446508920961	0.251620582933714	-18.1937235977053
3	-0.0412642222652408	0.365527478299644	-17.6610688705882
4	-0.039685057033978	0.480700005836307	-17.3339468478033
5	-0.0386156159552229	0.597152228123377	-16.9462440729253
6	-0.0379713282404595	0.714898363991415	-16.5293346735137
7	-0.0378782784515153	0.833952790257986	-16.1172276448807
8	-0.0380113554457751	0.954330043483075	-15.6474198872535
9	-0.0374825644067869	1.076044821744	-15.0359406134357
10	-0.0359890218953751	1.19911198643004	-14.7032895743463	0.13837548262853	-18.5909216430018
11	-0.0343756925241934	1.32354656405704	-13.9822750661278	0.149528810992258	-18.5488876359653
12	-0.0334320511180408	1.44936374810212	-13.5726656331479	0.160694409244174	-18.5067898687988
13	-0.0330135102091447	1.57657890085881	-13.1310607289438	0.171872290882507	-18.464628954669
14	-0.0327082859744792	1.7052075553128	-12.685732472387	0.183062469420331	-18.4224055127657
15	-0.0322666216142977	1.8352654170385	-12.3343481357709	0.19426495838559	-18.3801201682759
16	-0.0311805158426495	1.9667683661167	-12.1035786638016	0.205479771321108	-18.3377735523591
17	-0.0290074101873614	2.09973245907355	-11.5971725790737	0.216706921784608	-18.295366302121
18	-0.0264949617433672	2.23417393084104	-11.1783477392338	0.227946423348727	-18.2528990605847
19	-0.0251087541866326	2.37010919673927	-10.7997669106926	0.239198289601036	-18.2103724766632
20	-0.0255288139725707			0.250462534144051	-18.1677872051294
21	-0.0270318106140195			0.261739170595255	-18.1251439065839
22	-0.0279207340495589			0.273028212587109	-18.0824432474246
23	-0.0268229987263595			0.284329673767073	-18.0396858998119
24	-0.0238777437134701			0.29564356779762	-17.9968725416357
25	-0.0203558669506236			0.306969908356253	-17.9540038564785
26	-0.0171970413494336			0.318308709135523	-17.9110805335803
27	-0.0149072190962869			0.329659983843043	-17.8681032677996
28	-0.0141210509671339			0.341023746201506	-17.825072759575
29	-0.0149889739700484			0.352400009948702	-17.7819897148852
30	-0.0165992125775034			0.363788788837535	-17.7388548452082
31	-0.0175133222742687			0.375190096636036	-17.6956688674782
32	-0.0167856933980062			0.386603947127385	-17.652432504043
33	-0.0147829053778423			0.398030354109923	-17.6091464826193
34	-0.0130408896809371			0.409469331397173	-17.5658115362466
35	-0.0126859000554731			0.420920892817851	-17.5224284032411
36	-0.013907325317092			0.432385052215891	-17.4789978271475
37	-0.0156416607242988			0.443861823450452	-17.43552055669
38	-0.0164737231932861			0.455351220395942	-17.3919973457225
39	-0.0159356225106819			0.466853256942032	-17.3484289531771
40	-0.0142728075084193			0.478367946993673	-17.3048161430116
41	-0.0121487188406775			0.489895304471114	-17.2611596841571
42	-0.0104101696720988			0.501435343309916	-17.2174603504621
43	-0.00975332359053027			0.512988077460972	-17.1737189206382
44	-0.0100413891909596			0.524553520890522	-17.1299361782027
45	-0.0105692704154734			0.536131687580171	-17.0861129114214
46	-0.0105120801016056			0.547722591526904	-17.0422499132489
47	-0.00932041364099234			0.559326246743105	-16.9983479812701
48	-0.00745917178829814			0.570942667256574	-16.9544079176383
49	-0.00623030878814745			0.582571867110541	-16.9104305290133
50	-0.00629790565386656			0.594213860363688	-16.8664166264992
51	-0.00731661172815734			0.605868661090161	-16.8223670255794
52	-0.00837364060369339			0.617536283379589	-16.7782825460524
53	-0.0083838738636075			0.629216741337102	-16.7341640119652
54	-0.00711027267344377			0.640910049083347	-16.6900122515464
55	-0.00532013580645696			0.652616220754506	-16.6458280971387
56	-0.00400087738215404			0.664335270502311	-16.6016123851292
57	-0.00370052657132192			0.676067212494063	-16.5573659558797
58	-0.00411167068524776			0.687812060912648	-16.5130896536556
59	-0.00482959541209027			0.699569829956556	-16.4687843265548
60	-0.00567269656777114			0.711340533839897	-16.4244508264339
61	-0.00631862498131852			0.723124186792416	-16.3800900088351
62	-0.00512011424324044			0.734920803059514	-16.3357027329111
63	-0.00366796119003254			0.746730396902264	-16.2912898613504
64	-0.00188690229641963			0.758552982597426	-16.2468522603002
65	-0.000530646705783511			0.770388574437467	-16.202390799289
66	0.00066679720242746			0.782237186730578	-16.1579063511491
67	0.00432046182521617			0.794098833800688	-16.1133997919375
68	0.0156445806060646			0.805973529987488	-16.0688720008559
69	0.0395982261224077			0.81786128964644	-16.0243238601699
70	0.0765119464386004			0.829762127148801	-15.9797562551284
71	0.120929011506377			0.841676056881638	-15.935170073881
72	0.164979369263762			0.853603093247844	-15.8905662073946
73	0.202713326561664			0.865543250666159	-15.845945549371
74	0.231968598466466			0.877496543571182	-15.801308996161
75	0.253721578959258			0.889462986413394	-15.7566574466809
76	0.270402964865909			0.901442593659174	-15.7119918023252
77	0.283863050533157			0.913435379790812	-15.6673129668815
78	0.29357061513771			0.925441359306533	-15.6226218464426
79	0.296714524619503			0.937460546720511	-15.5779193493191
80	0.289633148858854			0.949492956562888	-15.5332063859505
81	0.269729381428348			0.961538603379789	-15.4884838688173
82	0.237370858125317			0.973597501733342	-15.4437527123508
83	0.19627779720129			0.985669666201695	-15.3990138328425
84	0.152690600770114			0.997755111379035	-15.3542681483551
85	0.113698039088632			1.0098538518756	-15.3095165786295
86	0.0844429385174124			1.02196590231771	-15.2647600449945
87	0.0655097435073912			1.03409127734776	-15.2199994702741
88	0.0533198679695772			1.04622999162427	-15.175235778695
89	0.0435572952570311			1.05838205982188	-15.1304698957939
90	0.0338510772619998			1.07054749663136	-15.0857027483236
91	0.0243621578578797			1.08272631675967	-15.0409352641595
92	0.0161895048015452			1.09491853492992	-14.9961683722054
93	0.0102379079978192			1.10712416588144	-14.9514030022994
94	0.00676341259304536			1.11934322436976	-14.9066400851176
95	0.00507204194592248			1.13157572516664	-14.8618805520807
96	0.00443658363035127			1.14382168306012	-14.8171253352577
97	0.00455355239049027			1.15608111285446	-14.77237536727
98	0.00483928587226501			1.16835402937025	-14.727631581196
99	0.00467996638167278			1.18064044744437	-14.6828949104747
100	0.00382987989273431			1.19294038193001	-14.6381662888094
101	0.00243486472108145			1.2052538476967	-14.5934466500708
102	0.000963188373120261			1.21758085963036	-14.5487369282011
103	0.000102760385118472			1.22992143263326	-14.5040380571167
104	0.00034782998623939			1.24227558162405	-14.4593509706112
105	0.00177363378966788			1.25464332153783	-14.4146766022591
106	0.00415597261842038			1.2670246673261	-14.3700158853177
107	0.00587015383339917			1.27941963395682	-14.3253697526315
108	0.00564445028817318			1.29182823641442	-14.2807391365337
109	0.00449117658533282			1.30425048969981	-14.2361249687503
110	0.00264949181560326			1.31668640883039	-14.1915281803024
111	0.000733410178085592			1.3291360088401	-14.1469497014095
112	-0.000397371008673986			1.34159930477942	-14.102390461393
113	-0.000759271152261931			1.35407631171537	-14.0578513885787
114	-0.000788521758579463			1.36656704473156	-14.0133334102009
115	-0.00113420138828246			1.37907151892818	-13.9688374523061
116	-0.00251878018933382			1.39158974942205	-13.924364439656
117	-0.00447457484189329			1.40412175134661	-13.8799152956317
118	-0.0058205711787167			1.41666753985194	-13.8354909421386
119	-0.00590695823416354			1.4292271301048	-13.7910922995098
120	-0.00504335047821769			1.44180053728864	-13.7467202864116
121	-0.00404148434301987			1.45438777660359	-13.7023758197478
122	-0.00359281997397431			1.46698886326652	-13.6580598145661
123	-0.00341495088258625			1.47960381251103	-13.6137731839622
124	-0.00269621026119182			1.4922326395875	-13.5695168389877
125	-0.00158585745109008			1.50487535976307	-13.5252916885547
126	-0.000977005887335736			1.51753198832166	-13.481098639344
127	-0.00134651392093588			1.53020254056404	-13.436938595712
128	-0.00227770828495011			1.54288703180779	-13.3928124595977
129	-0.00262297349345886			1.55558547738733	-13.348721130432
130	-0.0018609597470487			1.56829789265399	-13.3046655050459
131	-0.000899419294938753			1.58102429297594	-13.2606464775796
132	-0.00074659683689049			1.59376469373829	-13.216664939392
133	-0.00185871731240184			1.60651911034306	-13.1727217789723
134	-0.00319833802879543			1.61928755820922	-13.1288178818491
135	-0.00476311050476852			1.63207005277271	-13.0849541305037
136	-0.00562826563707119			1.64486660948643	-13.0411314042808
137	-0.00563859176648407			1.6576772438203	-12.9973505793018
138	-0.00525159816902487			1.67050197126124	-12.953612528379
139	-0.00484469539966881			1.68334080731324	-12.9099181209282
140	-0.00413184836965286			1.6961937674973	-12.8662682228849
141	-0.00270385356108704			1.70906086735153	-12.8226636966194
142	-0.00114949047214452			1.72194212243113	-12.7791054008531
143	-0.000641982138404273			1.73483754830839	-12.735594190575
144	-0.00148107149318832			1.74774716057275	-12.6921309169608
145	-0.00244238991105306			1.76067097483081	-12.64871642729
146	-0.00204432074247052			1.77360900670631	-12.6053515648671
147	7.16617353191396E-06			1.7865612718402	-12.5620371689405
148	0.0026935212815431			1.79952778589063	-12.5187740746239
149	0.00448397050715243			1.81250856453297	-12.475563112819
150	0.00475383583990663			1.82550362345985	-12.4324051101377
151	0.00401725792063701			1.83851297838115	-12.3893008888256
152	0.00289589503768184			1.85153664502403	-12.3462512666881
153	0.00199840304178167			1.86457463913297	-12.3032570570145
154	0.00167339372532638			1.87762697646975	-12.2603190685053
155	0.00179950636844239			1.8906936728135	-12.2174381051998
156	0.00219373994778493			1.90377474396071	-12.1746149664038
157	0.00290377152859378			1.91687020572524	-12.1318504466208
158	0.00384823686853508			1.92998007393836	-12.0891453354803
159	0.00420309650691308			1.94310436444875	-12.0465004176713
160	0.00364466117265749			1.95624309312251	-12.0039164728732
161	0.0028426375101418			1.96939627584321	-11.9613942756907
162	0.00258934013918122			1.98256392851191	-11.9189345955874
163	0.00301672419516308			1.99574606704712	-11.876538196822
164	0.00375184019691233			2.00894270738491	-11.8342058383854
165	0.0037706085489333			2.02215386547884	-11.7919382739374
166	0.0029669509337964			2.03537955730005	-11.749736251747
167	0.0016329088084035			2.04861979883723	-11.7076005146311
168	0.000411554815087811			2.06187460609668	-11.6655317998972
169	-9.27832771964177E-05			2.07514399510229	-11.6235308392839
170	9.62872198329023E-05			2.08842798189558	-11.5815983589056
171	0.000854622681828232			2.10172658253573	-11.5397350791966
172	0.00184596048599417			2.11503981309958	-11.4979417148569
173	0.00253390226558281			2.12836768968164	-11.4562189747989
174	0.00282520579744983			2.14171022839416	-11.4145675620956
175	0.00281097113520445			2.15506744536709	-11.3729881739296
176	0.00246554317286041			2.16843935674814	-11.3314815015431
177	0.00188683952404745			2.18182597870276	-11.2900482301905
178	0.00185835027944847			2.1952273274142	-11.2486890390901
179	0.00264942487646636			2.20864341908352	-11.2074046013782
180	0.00324293011846066			2.2220742699296	-11.1661955840646
181	0.00266067807862669			2.23551989618915	-11.1250626479889
182	0.000881513271622225			2.24898031411675	-11.084006447777
183	-0.00146562120393412			2.26245553998486	-11.0430276318014
184	-0.00379265109843629			2.27594559008386	-11.0021268421395
185	-0.00559296941507625			2.28945048072201	-10.961304714536
186	-0.00624058446604181			2.30297022822556	-10.9205618783652
187	-0.00551716019595005			2.31650484893868	-10.8798989565929
188	-0.0044330581009433			2.33005435922354	-10.8393165657434
189	-0.00337909807609549			2.34361877546031	-10.7988153158642
190	-0.00245226967994938			2.35719811404717	-10.7583958104935
191	-0.00143508093593425
192	-0.000309283724817533
193	-0.000144168758183127
194	-0.000220126811456112
195	-4.12406846947988E-05
196	0.000631287204925002
197	0.00140045756994311
198	0.00152754093167573
199	0.000873208683302096
200	-0.000179908293191033
201	-0.00111464694774099
202	-0.00166634285594114
203	-0.00157592948364993
204	-0.000431548267627591
205	-2.59963609465785E-05
206	-0.00114661951707262
207	-0.00366460593929219
208	-0.00647669522622607
209	-0.00849355246853634
210	-0.00906254028653564
211	-0.00826549448935054
212	-0.0067366708802723
213	-0.00542328783541279
214	-0.00370738899707135
215	-0.00204518586038205
216	-0.00114646959883657
217	0.00367089294299205
218	0.0216542167511875
219	0.0661706880323294
220	0.150906803394037
221	0.282937305674551
222	0.456403352061187
223	0.651948919806813
224	0.844603386508481
225	1.01402029924604
226	1.15020218434105
227	1.25312743570214
228	1.32774484911451
229	1.37771338804058
230	1.40044883787253
231	1.38646981746506
232	1.32469728941534
233	1.21028220756763
234	1.05002515383312
235	0.862759397296472
236	0.674881270066038
237	0.511038988626268
238	0.384756436010875
239	0.295149125505816
240	0.23124645989401
241	0.180583147172811
242	0.136033253252975
243	0.0965802910054379
244	0.0642783063297401
245	0.040804062899511
246	0.0255537613634118
247	0.0159816566140023
248	0.00916933757385152
249	0.00344751579426372
250	-0.00110685287585
251	-0.0036008217482788
252	-0.00356320313055392
253	-0.00149214159209521
254	-0.00166410473005385
255	-0.00341108727633355
256	-0.00499684297672331
257	-0.00589323062932579
258	-0.0060669973711498
259	-0.00488913084051035
260	-0.00342816873528307
261	-0.00276182680865134
262	-0.00305700721014546
263	-0.00372490525755609
264	-0.00374228201805238
265	-0.00252933181484138
266	-0.000284106431863052
267	0.00123213451612969
268	0.000139354184369722
269	-0.00188525925439365
270	-0.00445495582060573
271	-0.00664975028315951
272	-0.00725176259359728
273	-0.00585483027529676
274	-0.00372186605767411
275	-0.00180377867418713
276	-0.000646100356718193
277	-0.000429198572390987
278	-0.000902790551975841
279	-0.00155207365264687
280	-0.00203983377977579
281	-0.00129504064824459
282	0.000608017654570858
283	0.0020419164484764
284	0.00281768769322355
285	0.00315859688471676
286	0.00340069300497703
287	0.00390935168768181
288	0.00402733684141765
289	0.00369475120078278
290	0.00363862143862548
291	0.00414564157155439
292	0.00497255684533116
293	0.00556673495988491
294	0.00542763724288875
295	0.00434395693328327
296	0.00282484248900516
297	0.00107941708432691
298	-0.000161898819840189
299	-0.000504204825858778
300	7.09967447818372E-05
301	0.00144639901313326
302	0.00277974676492931
303	0.00276712598845563
304	0.000893904376098931
305	-0.00198760530250297
306	-0.00410896211371892
307	-0.00400972748460049
308	-0.00182312625956627
309	0.000883890428880818
310	0.00218917718024159
311	0.00107063087925496
312	-0.000567664050251437
313	-0.00197084651159685
314	-0.00161857829588996
315	0.00052982609213359
316	0.00327028623024717
317	0.00521629308930471
318	0.00574836565513692
319	0.00501122534271303
320	0.00378513525318169
321	0.00313306599566943
322	0.003409235779543
323	0.00406912427216355
324	0.0044236015297372
325	0.00451788958032751
326	0.00483285441771386
327	0.00522881676864984
328	0.00539233505266168
329	0.00579508441158794
330	0.0062399275425804
331	0.00633014873677951
332	0.00630467783733479
333	0.00666057292309574
334	0.00792633730723935
335	0.0095416931506378
336	0.010296305448307
337	0.00971161338981119
338	0.00789976873087994
339	0.00510765416068182
340	0.00214200068000991
341	0.00042528107393025
342	0.0008245313123183
343	0.00290389882542286
344	0.00474959649167772
345	0.00460330304910883
346	0.00273428310082124
347	0.000495267989492731
348	-0.00111817976751638
349	-0.00128879495564149
350	0.000281273422245931
351	0.00267325858622769
352	0.00412386001158893
353	0.00348697162681333
354	0.00149405700544492
355	-1.0510543418718E-05
356	-0.000340053402894114
357	2.44392786896697E-05
358	0.000159910990120693
359	-0.000495285631828324
360	-0.00202680809375977
361	-0.00379413911286974
362	-0.00465742083635234
363	-0.0041464018268158
364	-0.00296723918413022
365	-0.00209491324474698
366	-0.00173677736019329
367	0.00278275427218944
368	0.0159799883872296
369	0.0475621991402591
370	0.112024577832258
371	0.220897319122017
372	0.374813054287898
373	0.56076135757317
374	0.756370955882588
375	0.938289126465207
376	1.09032825701917
377	1.20702128233077
378	1.29129428733918
379	1.34842622176244
380	1.37961082277546
381	1.37943565267159
382	1.33868304949871
383	1.24977212820035
384	1.11253708871472
385	0.938259476459606
386	0.749078315407701
387	0.570866566861554
388	0.423738173602217
389	0.315115433300647
390	0.239379100181267
391	0.184480850199108
392	0.139921124306753
393	0.100481748959737
394	0.0661849410793138
395	0.0390536830369541
396	0.0201360921730753
397	0.00844382111887398
398	0.001642822385719
399	-0.00201314182356782
400	-0.00323213017358626
401	-0.00240095202619273
402	-0.000293352318436746
403	0.00205695650610949
404	0.00352659506611985
405	0.000792716945639427
406	-0.00122900827663841
407	-0.00193012566160178
408	-0.0008501954667679
409	0.00141624935311313
410	0.00427786938763575
411	0.00695393866264737
412	0.0082037522838192
413	0.00718158273410552
414	0.00168083766121185
415	-0.00340975905075425
416	-0.0071830735488021
417	-0.00888304300383425
418	-0.00914167077407058
419	-0.00690328443127441
420	-0.00493007730058537
421	-0.00407681055665421
422	-0.00352423498949861
423	-0.00295910063096017
424	-0.00244206248588341
425	-0.00157642238164613
426	-0.000351772196694355
427	0.000830458107444088
428	0.00230753789256255
429	0.00327163339100878
430	0.00321776490693537
431	0.0027675374260383
432	0.00239038073381437
433	0.00225558214245325
434	0.00244187632486614
435	0.00298293030212449
436	0.00326512119158906
437	0.0028508594692056
438	0.00229669358722617
439	0.00153030554460543
440	0.000575635157190391
441	-0.000203886748494142
442	-0.000351297937697836
443	0.000428182098218599
444	0.00162562412211287
445	0.00171980028555652
446	0.000541617112631343
447	-0.00166639169736982
448	-0.00427359801150828
449	-0.00533320553807926
450	-0.00466717162858288
451	-0.00279128977872745
452	-0.000501407619040606
453	0.00149559680562561
454	0.00238517879633093
455	0.00176695540008609
456	0.000149031540473743
457	-0.00161993478823774
458	-0.00211449060574864
459	-0.00102797519654985
460	0.000536881734745975
461	0.00147451697459644
462	0.00133181900163493
463	0.000224937935101366
464	-0.000386106601695246
465	-0.00104605523992518
466	-0.00151991210955771
467	-0.00140645774455095
468	-0.000903259302376114
469	-0.000187581067521592
470	0.000784348618338981
471	0.0017244996513881
472	0.00220906040294722
473	0.00240684931186763
474	0.00280390459577973
475	0.00307850654957065
476	0.00255396252171636
477	0.00126814016994103
478	0.000258524201072419
479	0.000461318820626389
480	0.00189658629750511
481	0.00368153873510835
482	0.00462310113385911
483	0.00388696096447916
484	0.00189062366700909
485	-0.000573761665336292
486	-0.0029173081380236
487	-0.0042833991058302
488	-0.00468101537499876
489	-0.00456989568188249
490	-0.00432612061460702
491	-0.00413716696074573
492	-0.00388211163199514
493	-0.00379890592503784
494	-0.00442211934873171
495	-0.00563748731440228
496	-0.00641060423727424
497	-0.00615036036545291
498	-0.00485776176596175
499	-0.00292782067860742
500	-0.000971752613580179
501	0.000574484707811962
502	0.00134531715978881
503	0.00111641696230436
504	7.89107196652594E-05
505	-0.00105167808268902
506	-0.00156120872431131
507	-0.00119681824099871
508	0.000138157366464497
509	0.00203241315921332
510	0.00368405708502451
511	0.00285420639238509
512	0.00106235907880148
513	-0.000805720577616853
514	-0.00216688028153555
515	-0.00315559609964566
516	-0.00361939016369206
517	-0.00201372502746722
518	0.00971546032478443
519	0.0413438542301776
520	0.104302090675986
521	0.209419715936619
522	0.357492942643759
523	0.536869069990757
524	0.72658197587343
525	0.904274969951359
526	1.05412617433598
527	1.16982677271419
528	1.25389286210475
529	1.31148313172622
530	1.34357294335739
531	1.34484905615241
532	1.3060421425299
533	1.21984250286135
534	1.08674548499202
535	0.918076335033845
536	0.734950962916841
537	0.561955889338407
538	0.418182421598686
539	0.310618833267938
540	0.234092379122941
541	0.177643682312222
542	0.131584338648111
543	0.0910897812386793
544	0.0559262139502721
545	0.0278895470023315
546	0.00851611644982597
547	-0.00265066296023519
548	-0.00675796350600422
549	-0.00226056086579263
550	-0.00529644061249712
551	-0.00670782364714739
552	-0.00682257113514595
553	-0.00678856367419201
554	-0.00759214374487271
555	-0.00839499163411972
556	-0.00862763211003426
557	-0.00790113129592385
558	-0.0062406053402384
559	-0.00381044119441754
560	-0.00136878151397468
561	-0.00160020552966955
562	-0.00244210046164994
563	-0.00286913212610784
564	-0.0029326567450596
565	-0.00271680471324487
566	-0.00234799351451898
567	-0.00198222535664172
568	-0.00183444202491501
569	-0.00167261256649454
570	-0.000709229102881181
571	0.000330812734475217
572	0.00119789600108788
573	0.00170242261238229
574	0.00231073902551771
575	0.00309184263404916
576	0.00429619158147432
577	0.00577195142855658
578	0.00675008963756341
579	0.00684326681019343
580	0.00586814621385656
581	0.00419633561433841
582	0.00341690379525517
583	0.00299067825891086
584	0.00295054459729727
585	0.00291532763144176
586	0.00229468517042619
587	0.000888545736955848
588	-0.00109917761321299
589	-0.00301699658858468
590	-0.00399743889074955
591	-0.00383510284446231
592	-0.00310879842827205
593	-0.00279351824501362
594	-0.00357578004781089
595	-0.00538758773687675
596	-0.00720288568402339
597	-0.00713377426095008
598	-0.00466965692439203
599	-0.00166508866551851
600	0.00104532522929901
601	0.00273928452172356
602	0.00350959996357858
603	0.00392260955088375
604	0.00475028293487867
605	0.00637088679013686
606	0.00787885394947807
607	0.00814687145464177
608	0.0073850551080028
609	0.00563455571302995
610	0.00327834570850882
611	0.00138760063012455
612	0.000850265768804093
613	0.00139924862475027
614	0.00199508509847135
615	0.00160536476587936
616	4.52006223810031E-05
617	-0.00180404593764649
618	-0.00264221053608082
619	-0.00172106017825513
620	0.000401536616308817
621	0.00301970798524565
622	0.00508583051768596
623	0.00574037053232246
624	0.00502395298421732
625	0.0041993459590941
626	0.00437549133458504
627	0.00565304414817547
628	0.00723203812344764
629	0.00829645186763628
630	0.00840080647577679
631	0.00752101675021777
632	0.00637099304199751
633	0.00544386463943169
634	0.00482438109733607
635	0.00414286742831393
636	0.00297917546664905
637	0.00128974422824513
638	-0.000697156806637622
639	-0.00269775728945376
640	-0.00431525317677028
641	-0.00497031147153848
642	-0.0045287106871541
643	-0.0038993164959038
644	-0.00353372432449817
645	-0.00397912371474263
646	-0.00497040711907459
647	-0.0054276250604488
648	-0.00469313595858978
649	-0.00263966287434414
650	0.00040159403918949
651	0.00289407620365978
652	0.00385538458166934
653	0.00316894088103936
654	0.000741147123761721
655	-0.00138422069875332
656	-0.00212573795576532
657	-0.00143459507206956
658	0.000637499973777267
659	0.0034978519848039
660	0.00606565862490527
661	0.00556984479166545
662	0.00368513894611056
663	0.000746039412817368
664	-0.00205179477509887
665	-0.00356102737633535
666	-0.00317436141963867
667	0.00022356172557636
668	0.0148748308368312
669	0.0444564747278093
670	0.100798657160112
671	0.19694041102963
672	0.337385588496346
673	0.512771037977799
674	0.702428369996284
675	0.883043599548827
676	1.03684821663158
677	1.15576020844217
678	1.24093653114357
679	1.29745661536442
680	1.3277558720761
681	1.32808059177658
682	1.29046290151156
683	1.20752960018901
684	1.07814525173997
685	0.911697753810188
686	0.728109857897948
687	0.552485673262126
688	0.405281819276325
689	0.294558701059401
690	0.21603211852279
691	0.159126619524528
692	0.114110028935073
693	0.0760096504086079
694	0.0440973242560148
695	0.0194747645879119
696	0.00281157539711785
697	-0.00618243096097615
698	-0.00270230194951182
699	-0.00437477843362899
700	-0.00662081210998622
701	-0.00652344166822161
702	-0.0056265651763141
703	-0.00510881230103166
704	-0.00317668640536795
705	-0.00207433570452054
706	-0.00193640032227904
707	-0.002123998865315
708	-0.00259458974879578
709	-0.00328264930629985
710	-0.00406179841041876
711	-0.00414301754719304
712	-0.00364166184056103
713	-0.00308530416211283
714	-0.00206873168825439
715	-0.000585988962455986
716	0.000780911398067019
717	0.0012684122379909
718	0.000766905280300989
719	-0.000138187027118875
720	-0.0010708811465463
721	-0.00289972405950323
722	-0.00397742038501292
723	-0.00453955954266405
724	-0.00503808140585704
725	-0.0057855586817368
726	-0.0068053634528269
727	-0.00797209593352477
728	-0.00894554156509741
729	-0.00989273715009631
730	-0.00918759336012442
731	-0.00758352452491806
732	-0.00544450308559874
733	-0.00267021406774859
734	0.000188338697611812
735	0.00242756016010048
736	0.00364444283360399
737	0.00386777454916398
738	0.00330874170738582
739	0.00233761232193785
740	0.00170393547972481
741	0.00143135255227378
742	0.00166220381862558
743	0.00197819629781293
744	0.00187441057724413
745	0.00122774203249776
746	0.000357250776218621
747	-7.27594258620456E-05
748	0.000453724482355256
749	0.00182592083392308
750	0.00296724154601691
751	0.00276631982148956
752	0.00246346633763039
753	0.00332994407159504
754	0.00446818493585965
755	0.00595514248018958
756	0.00771189840807551
757	0.00966998583922418
758	0.0115786987984166
759	0.0111347289443131
760	0.00938277753341765
761	0.00747087103482613
762	0.00588324226663417
763	0.00478775768277728
764	0.00404293523224908
765	0.0034988966772147
766	0.00320125839689922
767	0.00293735485790592
768	0.00258533827400242
769	0.00244638335516356
770	0.00296744596262499
771	0.00397257389536776
772	0.00496185311347119
773	0.00598302973628506
774	0.00636775993366712
775	0.00625842581116842
776	0.0055561469813199
777	0.00451763868372268
778	0.00376944250709244
779	0.00357963964164298
780	0.00381413207902881
781	0.00381099448941313
782	0.00301360967665687
783	0.00193567089921487
784	0.00136476293234011
785	0.00084965134718118
786	-0.000333236488629041
787	-0.00143883459115557
788	-0.00257957462862635
789	-0.00335157075069503
790	-0.00369928131780739
791	-0.00361331229370876
792	-0.00312783763550328
793	-0.00274147864544716
794	-0.00301840698587341
795	-0.00370572855912599
796	-0.00418527934004942
797	-0.00425410585816621
798	-0.00356814295268748
799	-0.00209763550139996
800	-0.000574087426116421
801	0.000824956107081221
802	0.00154412760177536
803	0.000681654187957292
804	-0.00193656562947808
805	-0.00502467128355022
806	-0.00672564228190708
807	-0.00611876009070045
808	-0.00370499882369302
809	-0.000864736347580219
810	0.00126421847683389
811	-0.000792045139974107
812	-0.00344801485516655
813	-0.00553140998357549
814	-0.00631168631491619
815	-0.00610922689418203
816	-0.00549040113270394
817	-0.0024750537514393
818	0.0155594918231259
819	0.058183431561261
820	0.135932717813219
821	0.255976588349128
822	0.414827518058132
823	0.597486550169563
824	0.781309065304455
825	0.944663181439552
826	1.07522763024113
827	1.1719664926143
828	1.23997973941682
829	1.28378023576464
830	1.30233175890571
831	1.28852271931019
832	1.23268906861794
833	1.12904301568466
834	0.981726946032438
835	0.806873424605271
836	0.628655447542954
837	0.470676541205151
838	0.347005787521923
839	0.258304811530238
840	0.195233613251091
841	0.146162861618322
842	0.103381103226027
843	0.0652249223871166
844	0.0339290619115076
845	0.0117251753571423
846	-0.00131897207700149
847	-0.00594900767062256
848	-0.00607116478353475
849	-0.00508704921803371
850	-0.00222856075804145
851	-0.00160220807954659
852	-0.00409388490308515
853	-0.00461038860569829
854	-0.00304457718497986
855	-0.00115642880173539
856	0.000497636667773804
857	0.000597393054164286
858	-0.000744538462782884
859	-0.00172755947532721
860	-0.000190663302376493
861	0.00182851503180359
862	0.00427545439129062
863	0.00693254610705196
864	0.00797463140379762
865	0.00705151456210729
866	0.00438777416073322
867	0.000404235512334594
868	-0.0037533424164593
869	-0.00655780337442025
870	-0.00708484755787708
871	-0.00545443382030442
872	-0.00291975489702168
873	-0.00102928160046645
874	-0.000531098461294732
875	-0.00151787123563452
876	-0.00315511441544913
877	-0.00417600326714762
878	-0.00367183651194125
879	-0.00215829302598536
880	-0.000757003768242726
881	0.00138451788245675
882	0.00225673470586685
883	0.00163984138478668
884	0.000194903443443195
885	-0.00100574275359122
886	-0.00113091425669154
887	-0.000291932299575137
888	0.000486786635264025
889	0.000652428114875647
890	0.000999366025453696
891	0.0019110021440838
892	0.00304840865381095
893	0.00365650399196227
894	0.00344991175869325
895	0.00280790024379485
896	0.00240463185784279
897	0.00238881986527417
898	0.0028122304100151
899	0.00362744431957651
900	0.00450322991505914
901	0.00360972359780476
902	0.00262245418306861
903	0.0012815134672195
904	-0.000436596170516168
905	-0.0019508238117254
906	-0.00250972332916888
907	-0.00164951036565242
908	8.849110449205E-05
909	0.001003107306218
910	-0.000604514674321877
911	-0.000970104453898557
912	-0.00160886080871592
913	-0.00149494169016862
914	-0.000974704221064826
915	-0.000281264583847474
916	0.000942795163609844
917	0.00203129199285002
918	0.00260238300380422
919	0.00230178201286435
920	0.000652385219197527
921	-0.00139492294299259
922	-0.00281355075583178
923	-0.00310079538330399
924	-0.00247203316965283
925	-0.00172895498093339
926	-0.00168573024319585
927	-0.00100375353316906
928	-0.00184147320290151
929	-0.00307906974502714
930	-0.00325057739627255
931	-0.00186596473210443
932	-0.001708854860766
933	-0.00276720078510095
934	-0.00314611160344214
935	-0.00262363787136621
936	-0.00129756069905795
937	2.46711944527078E-05
938	0.000445753407035454
939	-0.000641429810983141
940	-0.00118043513312216
941	0.000373648875239496
942	0.00131696177467688
943	0.00194823538826938
944	0.00237271086511726
945	0.0025609276195695
946	0.00270667395344049
947	0.00301927202694685
948	0.00350613300480518
949	0.00391551802178469
950	0.00386406635610115
951	0.00341493036958695
952	0.00255579862367483
953	0.00228145083764275
954	0.00228635885476081
955	0.0021495394351092
956	0.0017561923303191
957	0.00123387717157186
958	0.000882885291630942
959	0.000568383742233891
960	1.25055521493778E-12
961	-0.00325182805482882
962	-0.0058956971848545
963	-0.00714876125802277
964	-0.0065355713152826
965	-0.00459463962603479
966	-0.00218339163596681
967	0.00232049043360405
968	0.0182866417991647
969	0.0547043361682142
970	0.125313979893406
971	0.239191855784398
972	0.393899878623614
973	0.574299005692737
974	0.75783135338952
975	0.923056375947183
976	1.0568314111857
977	1.1562402845269
978	1.22579137559866
979	1.27110336014218
980	1.29245405726023
981	1.28242076597337
982	1.2305760852767
983	1.13057710617983
984	0.986190272728805
985	0.81330437706832
986	0.635273826098768
987	0.475282163027515
988	0.348293973662848
989	0.256402654923036
990	0.191484340121619
991	0.142304167506396
992	0.100816734946733
993	0.0643429692429578
994	0.0339422001123211
995	0.0115906171822928
996	-0.00225798438901847
997	-0.00544988264053359
998	-0.00422813289335977
999	-0.00212880311477193
1000	6.47988414925749E-07
1001	-0.00261291267024433
1002	-0.00318331638592895
1003	-0.00265091059787892
1004	-0.00224028967345191
1005	-0.00251234695778635
1006	-0.00324662296125666
1007	-0.00400501777367879
1008	-0.00419522137559625
1009	-0.00364993736151575
1010	-0.0029529027165438
1011	-0.00263904666896053
1012	-0.00288610720885174
1013	-0.00356174948242938
1014	-0.00389532438204299
1015	-0.00458716922959468
1016	-0.00524714901679602
1017	-0.00568777978641322
1018	-0.00588719571061347
1019	-0.00595698532559652
1020	-0.00599194241786449
1021	-0.00591242836873107
1022	-0.00566949896899871
1023	-0.00500120512150204
1024	-0.00369877459563384
1025	-0.00201771642632309
1026	0.000456441105001204
1027	0.00162522257262765
1028	0.000387533159909026
1029	-0.000634423772837067
1030	-0.00259840499856523
1031	-0.00559185308367205
1032	-0.00853754689197217
1033	-0.0104992270180588
1034	-0.0112001523581569
1035	-0.0095915020746844
1036	-0.00751051086389509
1037	-0.00575304751583872
1038	-0.00495151194726873
1039	-0.00488351500132467
1040	-0.00493333139087326
1041	-0.00471896588940979
1042	-0.00428535814484121
1043	-0.00336996656528754
1044	-0.00139876297403418
1045	0.00116815403764292
1046	0.00338675280075051
1047	0.00415419210364121
1048	0.00351068854330094
1049	0.00235623138205199
1050	0.00119029536342907
1051	1.09202159137567E-05
1052	-0.0010413822983395
1053	-0.00199521514480239
1054	-0.0033311969194898
1055	-0.00548682526917332
1056	-0.00510576955687725
1057	-0.00444296027154678
1058	-0.00450462491062353
1059	-0.00447542577084903
1060	-0.00359461375147418
1061	-0.00160200519705711
1062	0.000977353250064539
1063	0.00332066759369809
1064	0.00466339138111493
1065	0.00481901000097196
1066	0.00436719571361266
1067	0.00446056465543165
1068	0.00518371286447916
1069	0.00572196833189764
1070	0.00661949249960969
1071	0.00736861837154379
1072	0.00727440105961819
1073	0.00605971980445474
1074	0.00429464103949329
1075	0.00295770998411626
1076	0.00254556025639374
1077	0.00296803530851264
1078	0.00346833409155067
1079	0.00339739749649937
1080	0.00266262607122769
1081	0.00179125699811777
1082	0.000400260933460572
1083	-0.00129777506028006
1084	-0.00286474751587207
1085	-0.00407372419185492
1086	-0.00485655075522118
1087	-0.0051198245416515
1088	-0.00461543490597194
1089	-0.00371325140237388
1090	-0.00321622003313848
1091	-0.00332832275427108
1092	-0.00337706643352931
1093	-0.00339271785432516
1094	-0.00299636893797128
1095	-0.00216390703552349
1096	-0.00157126176662814
1097	-0.00171747321243743
1098	-0.00231360454522189
1099	-0.00315005352111086
1100	-0.00417076071336453
1101	-0.0053009796369281
1102	-0.00621787783971683
1103	-0.00645988984035739
1104	-0.00610678372875384
1105	-0.00549645427504686
1106	-0.00464446635560023
1107	-0.00348248663019035
1108	-0.0021755451622596
1109	-0.000935092434232843
1110	-1.56319401867222E-12
1111	-0.00111482510794758
1112	-0.00235633331294594
1113	-0.00366229836843956
1114	-0.00488861933699525
1115	-0.00585690939860228
1116	-0.00614199308495245
1117	0.0011738562166812
1118	0.0175622760359317
1119	0.0528675495024515
1120	0.120716564435426
1121	0.231079104856974
1122	0.382916921145181
1123	0.562264253896785
1124	0.746586590487055
1125	0.913249327403037
1126	1.04798301228085
1127	1.14752574870469
1128	1.21635682161291
1129	1.26043385094154
1130	1.28082421784052
1131	1.27136490115429
1132	1.22203155895527
1133	1.12580020820856
1134	0.984858916223487
1135	0.812730016603012
1136	0.63152706361565
1137	0.465402629685414
1138	0.331640172238792
1139	0.234461684115232
1140	0.166744751481787
1141	0.117082275167817
1142	0.0764667659405944
1143	0.0409073352689262
1144	0.010621940265537
1145	-0.0124647337651851
1146	-0.0154641385959735
1147	-0.0109446759984166
1148	-0.00271026394642604
1149	-0.00843062964435148
1150	-0.0105892567843711
1151	-0.00968766494526108
1152	-0.00697887020781707
1153	-0.00403440745763817
1154	-0.00177878436315382
1155	-0.002726312375259
1156	-0.00442445100318878
1157	-0.00559611298113794
1158	-0.00504358249011716
1159	-0.00279347019895226
1160	-0.00051939772144749
1161	1.67071391246054E-05
1162	-0.000580553253300309
1163	-0.0022030920493421
1164	-0.00404126067248001
1165	-0.00563522970792008
1166	-0.00668880692619211
1167	-0.00688955708811534
1168	-0.00645855796537376
1169	-0.00602827349059964
1170	-0.00595354192920183
1171	-0.00634448693817546
1172	-0.00522862123210643
1173	-0.00494187458480155
1174	-0.00519078423972985
1175	-0.00549889847391682
1176	-0.00569328078890408
1177	-0.00597155969676066
1178	-0.00647241808911758
1179	-0.00699099313492013
1180	-0.00742483653631609
1181	-0.00796902595551785
1182	-0.0087637393262554
1183	-0.00914323353470081
1184	-0.00887051873611711
1185	-0.00773415618947126
1186	-0.00549168572311487
1187	-0.00267827168028134
1188	-0.000406665573635223
1189	0.000474984082572405
1190	0.00055851352911418
1191	0.000635589273997539
1192	0.000820329826169086
1193	0.00106671121147883
1194	0.00145273529268763
1195	0.00209964696240661
1196	0.0023813797376846
1197	0.00187643856357056
1198	0.00101286859595007
1199	-0.000733056661331943
1200	-0.0026746512902065
1201	-0.00394829382909734
1202	-0.00410663188624483
1203	-0.00343999840337972
1204	-0.00307828439940749
1205	-0.00414409985408781
1206	-0.00634528493898756
1207	-0.00874140515533384
1208	-0.00999523618574472
1209	-0.0105976275520021
1210	-0.0102638251777165
1211	-0.00836549452388624
1212	-0.00517967712954714
1213	-0.00217509662923021
1214	-0.000720764295209619
1215	-0.000674982202696128
1216	-0.00127049384275324
1217	-0.0019247870806538
1218	-0.00254388951519502
1219	-0.00250130015930949
1220	-0.00228044468221356
1221	-0.00261858963155248
1222	-0.00357492226711997
1223	-0.00434342826231671
1224	-0.00428751967045571
1225	-0.00378257981489583
1226	-0.00314650081463697
1227	-0.00237461392009664
1228	-0.00155879840160367
1229	-0.000727231124102445
1230	-2.45456060099514E-05
1231	0.000360634002745996
1232	0.000695004592614623
1233	0.000563823911448935
1234	-8.94843954313274E-06
1235	-0.000941716644646817
1236	-0.00218139766646175
1237	-0.00336021048939017
1238	-0.00420043339141785
1239	-0.00473940588065602
1240	-0.00508823726177354
1241	-0.00546477430329162
1242	-0.00578210290596815
1243	-0.00559370458921649
1244	-0.00448213626948757
1245	-0.00217169537171458
1246	0.00116188843428233
1247	0.0050647165146529
1248	0.00787683352250212
1249	0.00825630875503691
1250	0.00670576759002017
1251	0.00505789978588211
1252	0.00343480587666534
1253	0.00220018691035762
1254	0.00131264313860413
1255	0.00105665228889507
1256	0.00284972378413784
1257	0.00226604005102615
1258	0.000538179647563197
1259	-0.000408252006181442
1260	-0.000936607072858919
1261	-0.000758181636101085
1262	0.000389151376808172
1263	0.0011206948774003
1264	0.00049312535557533
1265	-0.00169702298786945
1266	-0.00432394048097251
1267	-0.00397795120539968
1268	0.00822620986760114
1269	0.0386457456008031
1270	0.0989379051672046
1271	0.19852080448608
1272	0.337896214949538
1273	0.505628967125702
1274	0.681616063708319
1275	0.845263625058365
1276	0.982589124729458
1277	1.08841073666741
1278	1.1645357758992
1279	1.21468783952119
1280	1.23921596340038
1281	1.23324575611807
1282	1.18897085643221
1283	1.10036195398239
1284	0.968431786296776
1285	0.80366916428639
1286	0.625657039158753
1287	0.458090882604694
1288	0.319339793230967
1289	0.21597445744311
1290	0.142406257696251
1291	0.0875582235232031
1292	0.0424867405204878
1293	0.00621800987823917
1294	-0.00510195080350684
1295	-0.00149884318106785
1296	0.000209127369473094
1297	-0.00430991461341534
1298	-0.00413556388996028
1299	-0.00443260471809026
1300	-0.0019118706572101
1301	-0.00365495683085726
1302	-0.0034538556518271
1303	-0.00190255219226287
1304	-0.000154630240871256
1305	0.00116105393173882
1306	0.00191925379591851
1307	0.00206357295894577
1308	0.000871504858707794
1309	-0.000592199436781016
1310	-0.00143550370482615
1311	-0.00106871550559617
1312	0.000169128290281151
1313	0.00112746955369403
1314	0.000790851639948187
1315	-0.000129885071586955
1316	-0.000844208900190324
1317	-0.00213597665836573
1318	-0.00340775724393438
1319	-0.0039441828991329
1320	-0.00356987436367717
1321	-0.0026375852097118
1322	-0.00152338384937423
1323	-3.6483233785134E-05
1324	0.000724260512328101
1325	-0.000122072281669716
1326	-0.0019790289416477
1327	-0.00338910241313783
1328	-0.00366220371300585
1329	-0.00192412664917185
1330	0.00044472801403117
1331	0.00206389027420073
1332	0.00260205868723062
1333	0.00345817968224083
1334	0.00420450328422817
1335	0.00456646589861975
1336	0.00485516273563746
1337	0.00539288220389267
1338	0.00596424773134174
1339	0.0059582909619138
1340	0.00520370417312677
1341	0.00380858485236502
1342	0.00243907330022353
1343	0.00191931053092276
1344	0.00139081853019718
1345	0.00127154767375259
1346	0.00122372442453411
1347	0.000812611143956588
1348	0.000353662250532238
1349	0.000528208270552
1350	0.00161237930501557
1351	0.00294122407358088
1352	0.00367188906690785
1353	0.00348612256217962
1354	0.00295941475391714
1355	0.0025734704771736
1356	0.00254288321772833
1357	0.00276895546760159
1358	0.00326486613155907
1359	0.00396660352893718
1360	0.00439620801139995
1361	0.00419624447393119
1362	0.00356690380196767
1363	0.00296388119983249
1364	0.00268471648419677
1365	0.00295686109427606
1366	0.00341230729968345
1367	0.00310528501582041
1368	0.00282383603232006
1369	0.00104120367014104
1370	-0.000864028791681903
1371	-0.00148368537554688
1372	-0.00120324474457334
1373	-0.00111570689043106
1374	-0.000865056614330229
1375	-0.0012723351458277
1376	-0.00253847364392357
1377	-0.00394597824096365
1378	-0.00466991498673508
1379	-0.00409454275575172
1380	-0.0017216894155041
1381	0.000770905720813175
1382	0.00258521574065185
1383	0.00297959462776021
1384	0.00172537575994625
1385	-0.00040202338142592
1386	-0.0022393744913245
1387	-0.0028719518404472
1388	-0.00226923415517888
1389	-0.00152575327844318
1390	-0.00157773880995649
1391	-0.00232598786415394
1392	-0.00311215776407892
1393	-0.00368643311001904
1394	-0.00387369287197714
1395	-0.00296940753746355
1396	-0.00108451909724749
1397	0.00068464989371364
1398	0.00143539075229171
1399	0.00153096171824529
1400	0.00156137444886895
1401	0.00128874349393016
1402	0.000580308479257496
1403	-0.000734956266725817
1404	-0.00230684178312401
1405	-0.00345925315954787
1406	-0.00358617696169006
1407	-0.00263523452451864
1408	-0.00091717317087614
1409	0.00076458472061347
1410	0.00161497748086958
1411	0.001344286314378
1412	0.000450727851756483
1413	-0.000257296627012238
1414	-0.000682221193144983
1415	-0.00313037508800562
1416	-0.0047700659567198
1417	-0.0020903589685588
1418	0.00936844488579425
1419	0.0323493637299066
1420	0.079685821542455
1421	0.163836940874418
1422	0.289469460463266
1423	0.448606288369206
1424	0.622332307979789
1425	0.788038038898691
1426	0.928156675058801
1427	1.03533600830035
1428	1.11145768098216
1429	1.16186922465518
1430	1.18960358252902
1431	1.19198253095902
1432	1.1611895647021
1433	1.08876780377341
1434	0.971780921763639
1435	0.817888491165917
1436	0.645790304750335
1437	0.479414650414554
1438	0.338801478798217
1439	0.233082064597937
1440	0.158961089489793
1441	0.10605048003444
1442	0.0644592121680745
1443	0.0290413712624797
1444	-0.000694105224937402
1445	-0.00713482592634307
1446	0.000675980031147105
1447	0.00806798297188038
1448	0.00185618027016687
1449	-0.000711193038867464
1450	-0.00254296574796342
1451	-0.00347304145394389
1452	-0.0024051983351967
1453	-3.94413708590946E-05
1454	0.00252577116773978
1455	0.00076418040080739
1456	-0.00134644184311128
1457	-0.00360458841139177
1458	-0.00459655276864623
1459	-0.00356859571343193
1460	-0.0028753786801019
1461	-0.00320671721422627
1462	-0.00459968425322188
1463	-0.00624702655365184
1464	-0.0071702431949916
1465	-0.00671639073722474
1466	-0.00443353601413321
1467	-0.00187874207865946
1468	-0.000285708497628434
1469	0.00025305543672971
1470	-0.000740306335345053
1471	-0.0041222971153303
1472	-0.00643799147684376
1473	-0.00669331048577249
1474	-0.00536047553235619
1475	-0.00381831335097615
1476	-0.00195398322269114
1477	-0.00290166105132528
1478	-0.00534590904982224
1479	-0.00771211757212598
1480	-0.00871903753993308
1481	-0.00762661966538758
1482	-0.00477371152396699
1483	-0.00167859547329385
1484	-0.000330108082465586
1485	-0.00161232867652927
1486	-0.00262493178425416
1487	-0.00347953632967801
1488	-0.00377577827831033
1489	-0.0027402332333395
1490	-0.000432536535285521
1491	0.00213091877607496
1492	0.00369139554007347
1493	0.00340781131804135
1494	0.00140514399330982
1495	-0.00126936188316051
1496	-0.00328387820972864
1497	-0.00351167256680185
1498	-0.0016234465333298
1499	0.00151454663203765
1500	0.00443676103030555
1501	0.00561641411539426
1502	0.00473899289637814
1503	0.00287637034850263
1504	0.00128666719969317
1505	0.000711343864736591
1506	0.00117694961792836
1507	0.00213016215005268
1508	0.0029639046318124
1509	0.00334566315315499
1510	0.00294189846852078
1511	0.00130451343196114
1512	-0.0017230549868259
1513	-0.00511359673767231
1514	-0.00709545843618287
1515	-0.00665466707414453
1516	-0.00422842453984629
1517	-0.00108699531925538
1518	0.00197599258795833
1519	0.00410950142939726
1520	0.00482712767411897
1521	0.00437411150178946
1522	0.00358031355962396
1523	0.00333012718623138
1524	0.0036821371599558
1525	0.00376101767007242
1526	0.00305027293838123
1527	0.00156961527464716
1528	-0.000496989159501027
1529	-0.00237263555843015
1530	-0.00395350236000525
1531	-0.00478899328659566
1532	-0.0047198898351013
1533	-0.0042166310196734
1534	-0.00388398513771904
1535	-0.00338885443001402
1536	-0.00285886106331645
1537	-0.00164592464339819
1538	-6.1195099675615E-05
1539	0.00144920342778221
1540	0.00238377544053492
1541	0.00226032576070168
1542	0.00111487731855675
1543	-0.000167759063629092
1544	-0.000114164690870666
1545	0.0017297738852875
1546	0.00401787750371341
1547	0.00546552007938317
1548	0.00468691072524052
1549	0.00248191117610475
1550	0.000475371678305692
1551	-0.000578038298542083
1552	-0.000839467352449219
1553	-0.000554280319576606
1554	-0.000179537712298838
1555	-0.000238584923167195
1556	-0.000775048886794139
1557	-0.00150291279069847
1558	-0.00212901469909355
1559	-0.0025891585273996
1560	-0.00287460245611726
1561	-0.00284468543885907
1562	-0.00261079228830852
1563	-0.00276731859305812
1564	-0.00385532906035735
1565	-0.00500562626768897
1566	-0.00480177685942351
1567	-0.000854506393196175
1568	0.0113412848175756
1569	0.0355090722531486
1570	0.0828611473755672
1571	0.164369007471947
1572	0.283901226869517
1573	0.433969839486963
1574	0.597114642693214
1575	0.752629930481163
1576	0.884239379551786
1577	0.984893033370156
1578	1.05625756465662
1579	1.10357920658859
1580	1.12968244968532
1581	1.13171641887342
1582	1.10229810335235
1583	1.03383077522898
1584	0.924099169100103
1585	0.780678317195381
1586	0.620994112581101
1587	0.466874798942456
1588	0.336564260738911
1589	0.238454611200538
1590	0.169872096575844
1591	0.121451473499434
1592	0.0831745180581436
1593	0.0493552766670717
1594	0.019558168811983
1595	-0.00159063419079075
1596	-0.00572749840615927
1597	-0.0011486769731448
1598	0.00217065307396069
1599	0.00161363914499191
1600	0.00268865418254904
1601	0.00205236476830351
1602	0.00167302529362701
1603	0.00271013867701697
1604	0.00468533572183105
1605	0.00665659568906563
1606	0.00752806392134175
1607	0.00761529679428463
1608	0.00835817083331847
1609	0.00984247781970282
1610	0.00891552145320418
1611	0.00605592064432869
1612	0.00197313028039048
1613	-0.00275851380963843
1614	-0.00232602167345419
1615	-0.000231511602194701
1616	0.00221329183155206
1617	0.0042305316267317
1618	0.00576785473404584
1619	0.00666370608190903
1620	0.00601296875750279
1621	0.00428546169173671
1622	0.00152850350438882
1623	-0.00122338463958727
1624	-0.00268674463120533
1625	-0.00218998781095081
1626	-0.000438175834403864
1627	0.00116843374522091
1628	0.00133121799115088
1629	-0.000232383536854286
1630	-0.000369080629994301
1631	0.000426556742766593
1632	0.00221994598967967
1633	0.00411301775289985
1634	0.00510575489074938
1635	0.0051185489251111
1636	0.00455978013818026
1637	0.00303901761863301
1638	0.000506271633227584
1639	-0.0018930268900732
1640	-0.00240255413274326
1641	-0.00100056964539874
1642	0.000627228522233736
1643	0.00112219689103199
1644	0.000402197400546811
1645	-0.000872495727762157
1646	-0.00176103224970348
1647	-0.00144018243159394
1648	0.000163347486974885
1649	0.00227864444295278
1650	0.00385380504538091
1651	0.00437121104191363
1652	0.00393681107422594
1653	0.00312666562864194
1654	0.00220540961241511
1655	0.00136457086072994
1656	0.000986492828374708
1657	0.00108130020385033
1658	0.00110065236808055
1659	0.00077498904167328
1660	0.000257182258408761
1661	-0.000267837531595205
1662	-0.000842321646203459
1663	-0.00176579663883558
1664	-0.00215690445342887
1665	-0.00238723349644943
1666	-0.00208579412996812
1667	-0.00147249836240348
1668	-0.00111829448279366
1669	-0.00108669003319051
1670	-0.00120238202831047
1671	-0.00123419806539005
1672	-0.00113482417873456
1673	-0.000997715403855182
1674	-0.00110909375152346
1675	-0.00176785052369155
1676	-0.00246502895983269
1677	-0.00232239390405198
1678	-0.00149386170487276
1679	-0.00105234251067543
1680	-0.00125097975936228
1681	-0.00171285890583306
1682	-0.00232778003531564
1683	-0.00336097503172539
1684	-0.00484172144520301
1685	-0.00660181522847836
1686	-0.00782878941141973
1687	-0.00733820062362156
1688	-0.00500228931848312
1689	-0.00205969258102812
1690	-0.000136146083477229
1691	4.03698153377263E-05
1692	-0.00120024763265292
1693	-0.00257966924124275
1694	-0.00276073406669752
1695	-0.00163013417952129
1696	-0.000167401070441997
1697	0.000599906898756331
1698	0.000261836398237847
1699	-0.00117681073265885
1700	-0.0031430434536901
1701	-0.0047411233367427
1702	-0.00526127808295485
1703	-0.00475603339074837
1704	-0.00347063100005585
1705	-0.00172073712727183
1706	-0.000425332070520312
1707	-0.000148652127563764
1708	-0.000487641635103842
1709	-0.000302223715692662
1710	0.00064128830051402
1711	0.00524028611350502
1712	0.00940739784748246
1713	0.0130019163912891
1714	0.0163644054380541
1715	0.019995891198306
1716	0.0245391651787941
1717	0.0311132183086187
1718	0.0427962756356095
1719	0.0657219218854266
1720	0.109331437530869
1721	0.183822311852595
1722	0.293975609017821
1723	0.433597316833826
1724	0.586250612142493
1725	0.731777289685141
1726	0.854424824590112
1727	0.947855603630003
1728	1.01366841392395
1729	1.05677881213077
1730	1.08001570044928
1731	1.08062339884395
1732	1.05135529014127
1733	0.984885880514526
1734	0.87931254110606
1735	0.74175901028984
1736	0.588599461401188
1737	0.440995333494328
1738	0.317223422935314
1739	0.225434462326632
1740	0.161999726384167
1741	0.116724821062064
1742	0.0801638763497721
1743	0.048154372714464
1744	0.0220119684038025
1745	0.00445214668573612
1746	-0.00433256795768955
1747	-0.00669827280574964
1748	-0.00543904007164997
1749	-0.00238864602175681
1750	-0.002748680219824
1751	-0.00549783629423928
1752	-0.00758921327668816
1753	-0.00890361695890363
1754	-0.00873680592820847
1755	-0.00676935267618717
1756	-0.00398797840766463
1757	-0.00193149463507325
1758	-0.00161546398202006
1759	-0.00204459695166292
1760	-0.00266720316636793
1761	-0.00310336636128739
1762	-0.00310581787969966
1763	-0.0029759141681609
1764	-0.00298977360910158
1765	-0.00300439225857474
1766	-0.00243434910306917
1767	-0.00273476255100036
1768	-0.00397402709408823
1769	-0.00616893685621278
1770	-0.00870589715053427
1771	-0.0102293663100568
1772	-0.0101094145412333
1773	-0.00909747036715203
1774	-0.00847192733030511
1775	-0.00901096812046376
1776	-0.0098022532877593
1777	-0.0100086139232189
1778	-0.010133094004118
1779	-0.00966822977409265
1780	-0.00826678920064694
1781	-0.00636617074779622
1782	-0.00475659134619377
1783	-0.00378338140943413
1784	-0.00322162234077439
1785	-0.00282811974065567
1786	-0.00277308339821047
1787	-0.00311374760030958
1788	-0.00351757761075078
1789	-0.00369632703912259
1790	-0.00385515161278249
1791	-0.00364936616531963
1792	-0.00240748027928817
1793	-0.000921926619938063
1794	-8.00661752009546E-05
1795	-0.000128790872423679
1796	-0.00040726621401177
1797	-0.000608903434880403
1798	-0.00107490808625244
1799	-0.00189810944856106
1800	-0.00260994368576917
1801	-0.0025061666617745
1802	-0.00190471072566822
1803	-0.00172832121592137
1804	-0.00219262470041315
1805	-0.00283243637605324
1806	-0.00320884557453383
1807	-0.00337791822562394
1808	-0.00350975660242625
1809	-0.00332860687167624
1810	-0.00244760603351324
1811	-0.00125052573604023
1812	8.04240117702193E-06
1813	0.00129273954142661
1814	0.00198526420417977
1815	0.00125287837903443
1816	-0.000392281873885736
1817	-0.00214544994423704
1818	-0.00315719327811337
1819	-0.00324516759906146
1820	-0.00290792341503732
1821	-0.00216905515631538
1822	-0.00100500597491759
1823	0.000115035887191084
1824	0.000629856821632302
1825	0.000363733965215829
1826	-3.46976884486594E-05
1827	-0.000855678535472748
1828	-0.00170252392733516
1829	-0.00190017708379742
1830	-0.00175847810650964
1831	-0.00179677142709522
1832	-0.00239565790180052
1833	-0.00344331831706768
1834	-0.00272638214489973
1835	-0.00145886493653791
1836	-0.00107623946689728
1837	-0.0021543374552806
1838	-0.00381598421709839
1839	-0.00457169054531903
1840	-0.00410132831197529
1841	-0.00278418378624679
1842	-0.00109174739344553
1843	0.000515131537184743
1844	0.00183582660383763
1845	0.000998486874948412
1846	-0.000566162202758846
1847	-0.00131443721345192
1848	-0.00134887248496796
1849	-0.00103251398955706
1850	-0.000690899698540193
1851	-0.000577676406749106
1852	-0.00086629267336491
1853	-0.00135192891863767
1854	-0.000215289429149834
1855	0.000300105840878473
1856	0.000434421856283507
1857	0.000707170592789907
1858	0.00140714918420315
1859	0.00252173580510373
1860	0.00375597206796385
1861	0.00174980032420535
1862	9.10170611092553E-05
1863	-0.00108441589517838
1864	-0.00230019364775558
1865	-0.00402576242426278
1866	-0.00580295372691353
1867	-0.00532859734759938
1868	0.00940665035226118
1869	0.041111946823051
1870	0.101389673295245
1871	0.197613157267497
1872	0.327301890268984
1873	0.477535696826536
1874	0.629617696019011
1875	0.766091756284155
1876	0.8761395608947
1877	0.9578142766794
1878	1.01557321659119
1879	1.05395246560411
1880	1.07222625889263
1881	1.06354204932032
1882	1.01893567473795
1883	0.933519760354088
1884	0.810886528739019
1885	0.664124898423211
1886	0.513008650343707
1887	0.377745595356629
1888	0.271134737590046
1889	0.194748450466477
1890	0.141233629167942
1891	0.100463064879392
1892	0.0653825037238533
1893	0.0344919624827753
1894	0.00996507365327659
1895	-0.00316232375590175
1896	0.00233795023432037
1897	0.00197032703981392
1898	0.00369031142771803
1899	0.00483507612985079
1900	-0.00240435801643457
1901	-0.00700773043435277
1902	-0.0085853258357389
1903	-0.008071429084481
1904	-0.00695822014714054
1905	-0.0062969046176562
1906	-0.00637258843605082
1907	-0.00687975661679729
1908	-0.00689592529488436
1909	-0.00462467469766636
1910	-0.00223501773909618
1911	-0.000161154389132889
1912	0.00124323529324499
1913	0.00156231393275164
1914	0.000184322586562757
1915	-0.00289223813575745
1916	-0.00604431278556206
1917	-0.00717195885525257
1918	-0.00614544581125642
1919	-0.00387732473511448
1920	-0.00173056234531543
1921	-0.000832453109666176
1922	-0.00154938497698254
1923	-0.00305780953287638
1924	-0.00399066842504681
1925	-0.00375690126656991
1926	-0.00275573055766642
1927	-0.00198201630892925
1928	-0.00219501853332815
1929	-0.00271779249106885
1930	-0.00290861034069678
1931	-0.00325205981678778
1932	-0.00396913612756578
1933	-0.00429334954546334
1934	-0.00330807526589183
1935	-0.00118081114936786
1936	0.000771218065636958
1937	0.00111148675890149
1938	-0.000332605689095544
1939	-0.00283882516325207
1940	-0.00389167086930797
1941	-0.00353622742211712
1942	-0.00228626888998917
1943	-0.00103589348793776
1944	-0.00044495382891796
1945	-0.000706095027723563
1946	-0.00166940835215712
1947	-0.00298221056313253
1948	-0.00413333154999407
1949	-0.00499434481392314
1950	-0.00519861623536144
1951	-0.00458487905355298
1952	-0.00395172085285367
1953	-0.00409393435420213
1954	-0.0048159397774441
1955	-0.00584578995464824
1956	-0.00604933905491123
1957	-0.00600816602039345
1958	-0.00532162396847013
1959	-0.00383080741264052
1960	-0.00222043159094198
1961	-0.00137936035058317
1962	-0.00138664649284692
1963	-0.00199711775262301
1964	-0.00303707771828954
1965	-0.00405323768021049
1966	-0.00371062243857523
1967	-0.00267370757778451
1968	-0.00137610143814015
1969	-0.000872541496761414
1970	-0.00160477292254768
1971	-0.00261533457555174
1972	-0.00305989652292737
1973	-0.00291504876378212
1974	-0.00221329858995034
1975	-0.000714774605910407
1976	0.00138675963428625
1977	0.00195262564839993
1978	0.00130432237183697
1979	0.000612519786514554
1980	0.000209334988596765
1981	-0.000341439458622972
1982	-0.00124817601997051
1983	-0.00220951208240194
1984	-0.00304092053333704
1985	-0.00384128654297911
1986	-0.00458689792617406
1987	-0.0047477821449462
1988	-0.00415753002977226
1989	-0.002820606345594
1990	-0.00172114008977076
1991	-0.00233010341527518
1992	-0.0044180506108944
1993	-0.00676159187266023
1994	-0.0078065767596911
1995	-0.00678532984656499
1996	-0.00431449028326369
[truncated: 1,065 more rows]
