# Supplementary material for: Structural and mechanistic insights into caseinolytic protease inhibition for antimicrobial development against Pseudomonas plecoglossicida
Source: PLoS Pathog. 2026 Feb 12;22(2):e1013909. doi: 10.1371/journal.ppat.1013909 (PMC12900304; doi:10.1371/journal.ppat.1013909)
Supplement: S1 File — (ZIP) [file ppat.1013909.s010.zip › S5 Fig/S5H Fig.txt]

Overlay Graph 1
btz+clpp1.nitc		btz+clpp1.nitc		btz+clpp1.nitc
Time (s)	Corrected Heat Rate (µJ/s)	Mole Ratio	Enthalpy (kJ/mol)	Mole Ratio	Fit (kJ/mol)
0	0.00142300764142078
1	-0.00012574612719618	0.277930823385369	-0.35148103506944
2	-0.00346382857040339	0.503241165867429	-0.363611686415851
3	-0.00104716217450118	0.731054956599289	-0.391665279731782
4	-0.000349500115021328	0.961400011672614	-0.373052386242954
5	0.000163103623748384	1.19430445624675	-0.360509454509867
6	0.00141173821828033	1.42979672798283	-0.404024269933309
7	0.00096595081336659	1.66790558051597	-0.355077289329245
8	0.00207499984156811	1.90866008696615	-0.445158335884479
9	0.00107549556813069	2.152089643488	-0.369511027488855
10	-0.000936723759878078	2.39822397286008	-0.382975231134623	0.27675096525706	-0.376383714209678
11	-0.00181988313823922	2.64709312811409	-0.334105376899736	0.299057621984516	-0.376383708922708
12	-0.00124123275659827	2.89872749620424	-0.344485635086954	0.321388818488349	-0.376383703593868
13	-0.000533279652444207	3.15315780171762	-0.378781850480465	0.343744581765014	-0.376383698222707
14	0.00160924926535699	3.4104151106256	-0.342586405872012	0.366124938840663	-0.37638369280876
15	0.00376878664008018	3.67053083407699	-0.392302243265938	0.388529916771181	-0.376383687351565
16	0.00476620207427914	3.9335367322334	-0.406465538893336	0.410959542642216	-0.376383681850643
17	0.00382610960807028	4.19946491814711	-0.376129870494097	0.433413843569215	-0.376383676305518
18	0.00138187790128086	4.46834786168208	-0.388101647326195	0.455892846697454	-0.376383670715702
19	-0.000723769388343953	4.74021839347854	-0.390936983864945	0.478396579202072	-0.376383665080701
20	-0.00213889857943173			0.500925068288103	-0.376383659400014
21	-0.00247383297607939			0.52347834119051	-0.376383653673135
22	-0.000975074050018065			0.546056425174218	-0.376383647899548
23	0.000496716053248747			0.568659347534146	-0.37638364207873
24	0.000197959272526305			0.591287135595239	-0.376383636210154
25	0.00158448444241799			0.613939816712506	-0.376383630293281
26	0.00154776667810097			0.636617418271046	-0.376383624327568
27	0.00124478363096614			0.659319967686085	-0.37638361831246
28	-0.000917910722023407			0.682047492403012	-0.376383612247398
29	-0.0018416760968023			0.704800019897404	-0.376383606131816
30	-0.002161780836758			0.727577577675069	-0.376383599965136
31	-0.00258007159527551			0.750380193272072	-0.376383593746769
32	-0.00311539481339196			0.773207894254769	-0.376383587476126
33	-0.00344225992969882			0.796060708219846	-0.376383581152606
34	-0.00351775695972378			0.818938662794345	-0.376383574775594
35	-0.0038919838182494			0.841841785635703	-0.376383568344473
36	-0.00454863131187722			0.864770104431782	-0.376383561858613
37	-0.00479256257079896			0.887723646900903	-0.376383555317377
38	-0.00435714935446185			0.910702440791883	-0.376383548720118
39	-0.0033025546597969			0.933706513884064	-0.376383542066175
40	-0.00107157299297			0.956735893987346	-0.376383535354885
41	0.00112522889651245			0.979790608942228	-0.376383528585568
42	0.00210996611806991			1.00287068661983	-0.376383521757542
43	0.00223415735061394			1.02597615492194	-0.376383514870105
44	0.00233209867434425			1.04910704178104	-0.376383507922549
45	0.00294860817149356			1.07226337516034	-0.376383500914158
46	0.0033659638077097			1.09544518305381	-0.376383493844202
47	0.00243487030022038			1.11865249348621	-0.37638348671194
48	0.00076351254557494			1.14188533451315	-0.37638347951662
49	-0.000885027913284375			1.16514373422108	-0.376383472257478
50	-0.00123526600080481			1.18842772072738	-0.376383464933743
51	0.000116730648755947			1.21173732218032	-0.376383457544625
52	0.00177897013364259			1.23507256675918	-0.376383450089324
53	0.00267148497204062			1.2584334826742	-0.376383442567028
54	0.00265000971825202			1.28182009816669	-0.376383434976921
55	0.00214342973973203			1.30523244150901	-0.376383427318153
56	0.0016063732432201			1.32867054100462	-0.376383419589886
57	0.00118831427130317			1.35213442498813	-0.376383411791249
58	0.000471344291952391			1.3756241218253	-0.376383403921369
59	0.000899706648425536			1.39913965991311	-0.376383395979355
60	0.00118737651933998			1.42268106767979	-0.376383387964301
61	0.0012042790313842			1.44624837358483	-0.376383379875287
62	0.00123593166426872			1.46984160611903	-0.376383371711381
63	0.00112855008083557			1.49346079380453	-0.376383363471635
64	0.000439613463868227			1.51710596519485	-0.376383355155082
65	-0.000566551264370219			1.54077714887493	-0.376383346760747
66	-0.00339621277521474			1.56447437346116	-0.376383338287626
67	-0.00630106738267955			1.58819766760138	-0.376383329734719
68	-0.00720902373646481			1.61194705997498	-0.37638332110099
69	-0.00626618933938516			1.63572257929288	-0.376383312385399
70	-0.00398990784881903			1.6595242542976	-0.376383303586876
71	-0.00122470995299295			1.68335211376328	-0.376383294704354
72	0.00108737367264666			1.70720618649569	-0.376383285736727
73	0.00198996798513917			1.73108650133232	-0.376383276682881
74	0.00064147437510087			1.75499308714236	-0.376383267541684
75	0.00101244526865685			1.77892597282679	-0.376383258311983
76	0.000749127129637372			1.80288518731835	-0.376383248992608
77	0.000124283485178012			1.82687075958162	-0.376383239582363
78	5.36577186949216E-06			1.85088271861307	-0.376383230080037
79	0.000557147126727386			1.87492109344102	-0.376383220484404
80	0.0011803377283286			1.89898591312578	-0.376383210794206
81	0.000615660310671728			1.92307720675958	-0.376383201008167
82	-0.000531324616559914			1.94719500346668	-0.376383191124995
83	-0.00240655799009915			1.97133933240339	-0.376383181143372
84	-0.00372221075480184			1.99551022275807	-0.376383171061956
85	-0.002238529045826			2.0197077037512	-0.376383160879382
86	-0.00172685568369957			2.04393180463542	-0.376383150594266
87	-0.000226677330346092			2.06818255469552	-0.376383140205192
88	0.00163456106150761			2.09245998324854	-0.376383129710726
89	0.00226256175153594			2.11676411964375	-0.376383119109404
90	0.00147137876740544			2.14109499326272	-0.376383108399743
91	-9.34307017246283E-05			2.16545263351934	-0.376383097580229
92	-0.00125925016448036			2.18983706985984	-0.376383086649317
93	-0.00113748092292099			2.21424833176288	-0.376383075605444
94	-0.000350078921485419			2.23868644873952	-0.376383064447018
95	0.00034353517921204			2.26315145033329	-0.376383053172411
96	0.000516676983806974			2.28764336612023	-0.376383041779964
97	3.56559980900784E-05			2.31216222570892	-0.376383030268004
98	0.000779308251168231			2.33670805874051	-0.376383018634816
99	0.000815129077352594			2.36128089488873	-0.376383006878655
100	0.000717223852944926			2.38588076386001	-0.376382994997741
101	0.00135962731121708			2.41050769539341	-0.37638298299027
102	0.00282632785686587			2.43516171926073	-0.376382970854402
103	0.00419048734002558			2.45984286526652	-0.376382958588257
104	0.00452681848364023			2.48455116324811	-0.376382946189922
105	0.00368003700964437			2.50928664307566	-0.376382933657456
106	0.00197619313271957			2.5340493346522	-0.37638292098888
107	0.000191699680868851			2.55883926791365	-0.376382908182168
108	-0.000717969928814455			2.58365647282884	-0.376382895235268
109	-0.000210956441776489			2.60850097939961	-0.376382882146079
110	-6.66587033038013E-06			2.63337281766078	-0.376382868912472
111	0.000229502957807881			2.6582720176802	-0.376382855532266
112	-0.000241231567343902			2.68319860955884	-0.376382842003247
113	-0.000686539799659158			2.70815262343074	-0.376382828323152
114	-0.000610120600782693			2.73313408946312	-0.376382814489681
115	-0.000161676655807241			2.75814303785637	-0.37638280050048
116	9.34675193207113E-05			2.78317949884411	-0.376382786353161
117	-0.000173694066319285			2.80824350269322	-0.376382772045283
118	-0.000495000121901512			2.83333507970388	-0.376382757574355
119	-0.000467494182316841			2.85845426020961	-0.376382742937845
120	-0.000203016781483711			2.88360107457728	-0.376382728133163
121	0.00013067804039224			2.90877555320717	-0.376382713157677
122	0.00102979911039824			2.93397772653303	-0.376382698008692
123	0.00147938014168858			2.95920762502207	-0.376382682683461
124	0.00113141860009591			2.98446527917501	-0.376382667179192
125	0.000710183150403054			3.00975071952614	-0.376382651493032
126	0.000637848829853738			3.03506397664333	-0.376382635622066
127	0.000679900473528505			3.06040508112808	-0.376382619563317
128	0.000407035580394677			3.08577406361557	-0.37638260331376
129	5.06792299290737E-05			3.11117095477467	-0.376382586870303
130	0.000247749298836197			3.13659578530797	-0.376382570229785
131	0.00124619151839056			3.16204858595187	-0.37638255338898
132	0.00225312143260226			3.18752938747657	-0.376382536344604
133	0.00194746260547163			3.21303822068612	-0.376382519093301
134	0.000217533126573244			3.23857511641845	-0.376382501631639
135	-0.00124414602760226			3.26414010554542	-0.376382483956121
136	-0.00173198071436786			3.28973321897286	-0.376382466063177
137	-0.00214635217236037			3.3153544876406	-0.376382447949158
138	-0.000759479785642725			3.34100394252249	-0.376382429610337
139	-0.000275870881097262			3.36668161462647	-0.376382411042904
140	0.00109444548510851			3.3923875349946	-0.376382392242979
141	0.000772832117576172			3.41812173470306	-0.376382373206584
142	-0.000652345462185622			3.44388424486225	-0.376382353929669
143	-0.00116279221273885			3.46967509661678	-0.376382334408092
144	-0.000960373542767456			3.49549432114551	-0.376382314637616
145	-0.000345334036524036			3.52134194966162	-0.376382294613908
146	0.000593910789092433			3.54721801341262	-0.376382274332544
147	0.00133693634546717			3.5731225436804	-0.376382253789015
148	0.00238691206405406			3.59905557178126	-0.37638223297869
149	0.00159701711160665			3.62501712906595	-0.376382211896846
150	-0.00014255782048167			3.6510072469197	-0.376382190538659
151	-0.00174071067729642			3.6770259567623	-0.376382168899191
152	-0.00224658442957093			3.70307329004807	-0.376382146973384
153	-0.000226807335167223			3.72914927826594	-0.37638212475608
154	0.00272493826471987			3.7552539529395	-0.376382102241994
155	0.00428852979138128			3.781387345627	-0.376382079425724
156	0.00286038720093984			3.80754948792142	-0.376382056301743
157	-0.000894203357887591			3.83374041145049	-0.376382032864385
158	-0.00474095555938447			3.85996014787673	-0.376382009107871
159	-0.00634918929205242			3.88620872889749	-0.376381985026283
160	-0.00522603583962677			3.91248618624501	-0.376381960613551
161	-0.00291374537837896			3.93879255168643	-0.376381935863466
162	-0.00154556927935801			3.96512785702382	-0.376381910769684
163	-0.00245077774005154			3.99149213409425	-0.376381885325695
164	-0.0050157575285823			4.01788541476982	-0.376381859524839
165	-0.00745046387763182			4.04430773095768	-0.376381833360308
166	-0.00792706052797598			4.0707591146001	-0.376381806825103
167	-0.00570936636268016			4.09723959767447	-0.376381779912079
168	-0.00194712706249334			4.12374921219336	-0.3763817526139
169	0.000617159829573666			4.15028799020458	-0.376381724923067
170	0.000891785817628943			4.17685596379116	-0.376381696831879
171	-0.00130279139523282			4.20345316507146	-0.376381668332455
172	-0.00379249192869224			4.23007962619915	-0.37638163941671
173	-0.00479168605778568			4.25673537936329	-0.376381610076361
174	-0.00404312525697037			4.28342045678833	-0.376381580302923
175	-0.00236630024491546			4.31013489073419	-0.376381550087672
176	-0.000871891510087153			4.33687871349627	-0.376381519421694
177	-1.46268047842568E-05			4.36365195740551	-0.376381488295834
178	-0.00162480606650206			4.3904546548284	-0.376381456700696
179	-0.00337044738301984			4.41728683816704	-0.376381424626636
180	-0.00442766296004038			4.4441485398592	-0.376381392063778
181	-0.00446363756191204			4.47103979237829	-0.376381359001981
182	-0.00351399090905602			4.4979606282335	-0.376381325430833
183	-0.00187530134459735			4.52491107996973	-0.376381291339649
184	-0.000196516400507107			4.55189118016771	-0.376381256717456
185	0.000403095262413444			4.57890096144402	-0.376381221553006
186	0.000899315558257285			4.60594045645111	-0.376381185834734
187	-0.000562158110483324			4.63300969787735	-0.37638114955075
188	-0.0028023938028241			4.66010871844707	-0.376381112688869
189	-0.00398237406423618			4.68723755092061	-0.376381075236568
190	-0.00374216910634573			4.71439622809434	-0.37638103718096
191	-0.00304822489073331
192	-0.00256073062587348
193	-0.00221308284673682
194	-0.00111299595278069
195	-0.000652213258945267
196	-7.17431874761587E-05
197	0.000191731516082427
198	3.38790314344806E-05
199	-0.000160449077270641
200	-0.000187571790547736
201	0.000207814550122976
202	0.000898098579568796
203	0.00098994056685342
204	-0.000186619862518
205	0.00049122374292665
206	0.000191332054328086
207	-0.000304363102941352
208	-0.000561975001573956
209	-0.000604203116949975
210	-0.000498756826516455
211	-0.000879583816328022
212	-0.00121149243284435
213	-0.000847235754577014
214	-0.000562615671611866
215	-0.000624427676086725
216	-0.000232393930616581
217	0.00142841384149506
218	0.00529554386974951
219	0.0124773795174633
220	0.0235744804799367
221	0.0380048076084449
222	0.0534876780241405
223	0.0668770886203163
224	0.0756728578701598
225	0.0788263884883804
226	0.076786136063248
227	0.0707723360259251
228	0.0626011717083657
229	0.053850790529907
230	0.0452363427457101
231	0.0361834386455371
232	0.0256516210905886
233	0.0136995010385021
234	0.00158866888642706
235	-0.000155370884414197
236	-0.00258856084801096
237	-0.00214011602759001
238	-0.00430334259354481
239	-0.0031262876400433
240	-0.000575017048646487
241	0.0016933820876659
242	0.0028967737626715
243	0.00411379534475032
244	0.00500830359743532
245	0.00463130638829057
246	0.00315997081736441
247	0.000936118871322833
248	-0.00096924825379574
249	-0.00149472269589523
250	-0.000585611463321811
251	0.000995222471743773
252	0.00160009865746247
253	0.000610699564276729
254	0.00032206358812914
255	-0.00143075704249895
256	-0.00356933558055061
257	-0.00484602173779081
258	-0.00493409332054284
259	-0.00419423985968592
260	-0.00291332867624305
261	-0.00166593745197474
262	-0.000776527935045124
263	-0.000428010880966667
264	-0.00060778563405961
265	-0.000863243814194448
266	-0.00130081445462338
267	-0.000664479543729612
268	0.000642852871237665
269	0.00153303924460602
270	0.00145225617535516
271	0.000690443075086478
272	-0.000191814180055871
273	-0.000816083056292882
274	-0.00120286296751715
275	-0.0015409374951787
276	-0.00188718221761519
277	-0.00200586533165392
278	-0.00163383553814356
279	-0.000972609241188138
280	-0.000616204877900373
281	-0.000396040475152404
282	-0.000614824752176446
283	-0.00120283766315765
284	-0.00124438149430262
285	-0.000725635129271041
286	-0.000391304341462728
287	-0.000656216645239738
288	-0.0011533697637276
289	-0.00196365954985822
290	-0.00258602721851275
291	-0.00222008889679159
292	-0.00104844692268102
293	0.000530521993766797
294	0.00230250519226161
295	0.00327656044305513
296	0.00291433010852415
297	0.00126677451135038
298	-0.00115091291601743
299	-0.00315535796733002
300	-0.0042838297468677
301	-0.00401373790256798
302	-0.00297977580908082
303	-0.00226412396608566
304	-0.00216210379019799
305	-0.00217227447112123
306	-0.00177206712416478
307	-0.00170232394071945
308	-0.00159679927608636
309	-0.000565213028778544
310	0.000462889037322611
311	0.000738004464324149
312	0.000556037709515067
313	0.000455486983128139
314	0.000337095038872803
315	0.000644556153758913
316	0.00163041076808668
317	0.00102880965215491
318	-0.000144273834365549
319	-0.000839931979101038
320	-0.000782784023357408
321	-0.00140432638454513
322	-0.000718218352915301
323	0.000314848801565404
324	0.000617380286428215
325	0.000347789593263315
326	0.000441169759028526
327	0.00111364827660054
328	0.000466982191653642
329	0.000386868590680933
330	0.000923865768641008
331	0.00112037838454171
332	0.000157858056496707
333	0.000251629548984056
334	-9.0618501985773E-05
335	-0.000136155220246792
336	-0.000105154945288177
337	-0.000555374727980507
338	-0.00135265848075505
339	-0.00188194455827784
340	-0.0019815250461761
341	-0.00181723710292658
342	-0.000908664977032458
343	-0.000332202914933077
344	0.000531654165598638
345	0.00105078507192502
346	0.000659781897496714
347	-3.71127669893667E-05
348	-0.000814765683600172
349	-0.00119426644289433
350	-0.00119671320297243
351	-0.000756030924208062
352	-0.000429731483251317
353	-0.000279691754940359
354	0.000915127100086011
355	0.00100924397557378
356	0.000768246033061359
357	0.000224617327290844
358	-0.00111964012023691
359	-0.00303521347376545
360	-0.00450098526442844
361	-0.00473302664602215
362	-0.00393461258909156
363	-0.0027099109631763
364	-0.00160216715605088
365	-0.00151347499433996
366	-0.00338857973440554
367	-0.00275505147084232
368	0.00228223514372417
369	0.014771692921272
370	0.0308797481736747
371	0.0483457125529583
372	0.0639135090562775
373	0.0746430861487966
374	0.0790969755960589
375	0.0778402676256462
376	0.0731452592344795
377	0.0677681685191658
378	0.0631452659617935
379	0.0586569294360118
380	0.0521190766617963
381	0.0416487980927229
382	0.0274820822650383
383	0.0121092142238695
384	0.00122325319259176
385	-0.00115773987550938
386	-0.00447348992327079
387	-0.00485190846740124
388	-0.00241971810561381
389	-0.000368761254406991
390	0.000261982062397692
391	7.10153071281638E-05
392	-0.000110449091323517
393	-0.000224302805236221
394	-0.000217528531834432
395	-0.00015331817473907
396	-0.000417441561211263
397	4.04755846261651E-06
398	-0.000759050398471572
399	-0.00201175981763413
400	-0.00266841143940155
401	-0.00244111627642951
402	-0.00188755501361015
403	-0.00186049657619947
404	-0.00283815191193071
405	-0.00416801815504186
406	-0.00465819397510359
407	-0.00382065304251
408	-0.00215403743365528
409	-0.000508161056615108
410	0.00150076152658585
411	0.0020249144166371
412	0.00124151397130845
413	-0.000120886974400491
414	-0.000983657938746774
415	-0.000471505226897762
416	0.00137215675252378
417	0.00349295561844087
418	0.00442796832561498
419	0.00338580127740329
420	0.00144623725989845
421	0.000176205956421427
422	0.000170491896511749
423	0.000472257391578523
424	0.000671890883552351
425	0.000446964923241921
426	0.000105760372946406
427	0.000104457632488675
428	0.000310391976256597
429	0.000181178235322932
430	-0.000260204053091684
431	-0.000573722596328707
432	-0.000426494390183052
433	-0.000230967498112022
434	-0.000571728948528971
435	-0.000960766182316775
436	-0.000811469192541381
437	0.000146829246688185
438	0.00167239320873591
439	0.00225954083279589
440	0.00119312959694184
441	-0.000718636963341623
442	-0.00209702483954288
443	-0.00240603938917161
444	-0.00179490346599209
445	-0.000641035123720712
446	0.000308180784969636
447	0.000401334182896562
448	-0.00032228048527827
449	-0.00117062670392443
450	-0.0013471263668805
451	-0.000682487707990731
452	0.000324559075153275
453	0.000941078323052125
454	0.00108416243060105
455	0.0013909306064761
456	0.000651817577875136
457	-3.08599819618394E-05
458	-0.000491326012848958
459	-0.0012637209202353
460	-0.00117687515697185
461	-0.0010652464346208
462	-0.000959860534635482
463	-0.000696641804097453
464	-0.000803533132113898
465	-0.00150606265276565
466	-0.00238493576469523
467	-0.00245106370243775
468	-0.00115919685094923
469	0.000640026395103632
470	0.00152423220626474
471	0.00185792013900254
472	0.00154787066250606
473	0.000105812245635661
474	-0.00113574410480055
475	-0.000765098087470051
476	-0.000262590771200166
477	-0.000457531769910702
478	-0.000233440689584086
479	-0.000392638874330942
480	-0.000720523164119413
481	-0.000846147228827476
482	-0.000918001456085449
483	-0.00107091965912787
484	-0.000498523014044849
485	0.00101419971548466
486	0.00247145047765684
487	0.00213035962747199
488	-0.000335903256939218
489	-0.000515993146109395
490	-0.00109707401662718
491	-0.000628246112881925
492	-4.84697856109051E-05
493	0.000885795915053222
494	0.00136056825169817
495	0.00093996579826694
496	5.94490244338886E-05
497	-0.000628392136405864
498	-0.000457973528426692
499	-0.0006032222559611
500	-0.000238918111193698
501	0.000499956776934596
502	0.00112682307036494
503	0.00135820195231418
504	0.000759226655873135
505	0.000667905034447358
506	-0.00030435186644695
507	-0.00118794383388376
508	-0.00132694339396267
509	-0.000727518804779947
510	7.50333128962666E-12
511	-0.000149753454877555
512	-0.000276740313950086
513	-0.000223646835507907
514	-7.3112955135457E-05
515	0.000460529873748783
516	7.82267061367747E-05
517	-0.000391227745666356
518	0.000225260622869428
519	0.00419894050102698
520	0.0143325465219561
521	0.0279176380345234
522	0.0427486553413416
523	0.0561595241372572
524	0.0662670430915568
525	0.0717292951536308
526	0.0724769567591181
527	0.0702453576161872
528	0.0671415998010616
529	0.0639704354988453
530	0.0595749484835721
531	0.0525204163601813
532	0.0424552237503519
533	0.0301819684457314
534	0.0173599184696798
535	0.00645246131315957
536	-0.000183820542133617
537	-0.00151233356859848
538	-0.00363738558340287
539	-0.00223887194090366
540	0.000602441637880702
541	0.00280739196728064
542	0.00316588577578614
543	0.00201428454835195
544	0.000808099489404412
545	0.000687892232775766
546	0.000920198814128526
547	-0.000369651939678306
548	0.000802805316283184
549	0.000971242176547094
550	0.000124302051176528
551	-0.000705935423354731
552	-0.00257647373970826
553	-0.00396364765791191
554	-0.00427544156943327
555	-0.00352810403146009
556	-0.00258687409180425
557	-0.00295114284872966
558	-0.00513904978345181
559	-0.00780284380147123
560	-0.00907167272038123
561	-0.00810769750071927
562	-0.00531743655463401
563	-0.00219234535472879
564	0.00219780335481801
565	0.00438232380258796
566	0.00391299226137676
567	0.00197052599955327
568	0.000308973077579822
569	-0.000443669704793592
570	0.000864070639437386
571	0.00339591342253698
572	0.00544969593917699
573	0.00568121930797361
574	0.00360145787186639
575	0.000503906818352107
576	-0.00159506163265632
577	-0.0010480493806142
578	0.00141461883163174
579	0.00379881516957425
580	0.00468572595045202
581	0.00413276183994071
582	0.00279540394760147
583	0.00150835114601477
584	0.000893193022164951
585	0.00119981610293962
586	0.00210173569780636
587	0.00304800427184659
588	0.00306399554372661
589	0.0020348846770446
590	0.000927138529618787
591	0.000546200805700892
592	0.000904607486319264
593	0.00173139478627604
594	0.00280715493747152
595	0.00347149696159477
596	0.00318549139026914
597	0.00168763789787363
598	-0.000282709372157797
599	-0.00155307751435885
600	-0.00165117108568325
601	-0.000858587749917206
602	-0.000375565328482708
603	2.34443169802034E-05
604	0.000258552700188375
605	0.000491171966672255
606	0.000879590174037048
607	0.00129785412195815
608	0.00133271749476194
609	0.000640583840777253
610	-0.000702396012457029
611	-0.001953318120826
612	-0.00221410601662342
613	-0.00133779535718759
614	-0.000108390762306954
615	0.000455858319639901
616	0.000169605849634991
617	-0.000168211444929511
618	-8.88226464041963E-05
619	0.000400005188964769
620	0.000882107143780786
621	0.000725965837460762
622	0.00185842651745816
623	0.00251512931615139
624	0.00298950041758417
625	0.00314167640749474
626	0.0023218659257509
627	0.000232127328160914
628	-0.0019417710591938
629	-0.00229768674267916
630	-0.00195093588453688
631	-0.000680743589356325
632	0.00104309085537579
633	0.00185319734350742
634	0.00144346258178984
635	0.000601427441011992
636	0.000267532559689698
637	0.000867379916314803
638	0.00174511853694526
639	0.00199789745340695
640	0.00122983424626
641	-3.47768101960355E-05
642	-0.00185824574666071
643	-0.0036958843785726
644	-0.0049067642938212
645	-0.0051296762401023
646	-0.00439391604251682
647	-0.00326734953648611
648	-0.00244118723591669
649	-0.00211885131719214
650	-0.00207314016464011
651	-0.0020236865513823
652	-0.00150396841277711
653	-0.000320585363027703
654	0.000615104989662996
655	0.00100757513439476
656	-0.000660824614044486
657	-0.00354622846310804
658	-0.00587930379941781
659	-0.00626532418863235
660	-0.00439130857864711
661	-0.000614427014454577
662	0.00180692032782304
663	0.00190793089478802
664	0.000546359759567849
665	-0.000560634748580924
666	-0.00492725742498124
667	-0.00636854649823704
668	-0.00194484008767404
669	0.0082625758892334
670	0.0213982930377199
671	0.0358373750228225
672	0.0496501819668538
673	0.0610168021736115
674	0.0685086262010088
675	0.0718510994560404
676	0.0722945730556432
677	0.0714727029420317
678	0.0698571648227073
679	0.0665574814324259
680	0.0600701731158608
681	0.049707422927753
682	0.0361389044363989
683	0.0214674370647572
684	0.00880098562623743
685	0.000684730740090345
686	-0.00197608117881032
687	-0.00100647291364453
688	-0.00140237117071251
689	-0.000863038595753096
690	-0.000547908735171632
691	-0.00066251442959242
692	-0.000663251266558973
693	0.000123649447147045
694	0.00148563793516132
695	0.00223677830959446
696	0.00117148784678989
697	-0.0001081590426395
698	-0.00215274321016068
699	-0.00409806803423862
700	-0.00466336335125561
701	-0.00380985513066889
702	-0.00225987210160383
703	-0.000965440601248702
704	0.00012871139466597
705	0.000807937687824278
706	0.000229824107691456
707	-0.00124531092390612
708	-0.00286872026052265
709	-0.00337105351741229
710	-0.00221718157109763
711	-0.000198700812603647
712	0.00159241954537492
713	0.00220492748414358
714	0.00119956092240159
715	-0.000607377562857891
716	-0.00213061627147226
717	-0.002693616403036
718	-0.00196810262622193
719	-0.000760829315765932
720	0.00131699979570499
721	0.00309592932535452
722	0.00355668287312483
723	0.00264800157358991
724	0.000953141827892523
725	-0.000895706406822683
726	-0.00210332877361452
727	-0.00162044825577823
728	0.000361946991034756
729	0.00232958468660627
730	0.00303204813096158
731	0.00229809973706097
732	0.000846051222964661
733	-0.000331343040869569
734	0.000102220938629216
735	0.00269645075221092
736	0.00231034149035736
737	0.00200355792395612
738	0.00161078089215039
739	0.00118963372489134
740	0.00060705824776619
741	0.000530211804800729
742	-0.00063676452288064
743	-0.00281699484187925
744	-0.00447774775869902
745	-0.00431828558021152
746	-0.00255476074173089
747	-0.000548059733233686
748	0.000587093468766398
749	0.00060171544649279
750	2.55781955047496E-05
751	-0.000678429394753266
752	-0.00140839485675315
753	-0.00178416631649725
754	-0.00135129596489492
755	-0.00027083097793934
756	0.00112252318936612
757	0.0011106233088185
758	-0.000663293287971101
759	-0.00338800974603259
760	-0.00616679037310064
761	-0.00806093447766898
762	-0.00803201498044359
763	-0.00600021115997151
764	-0.00314691293056057
765	-0.000994672324964085
766	0.000888581278644551
767	0.00183923729039748
768	0.00153969487072914
769	0.000659474246504033
770	0.000355022525496906
771	0.00165877202050524
772	0.00389208473410463
773	0.00497540817812592
774	0.00376145961431007
775	0.00130628448295056
776	-0.000466712962008842
777	-0.00168766190390102
778	-0.00146571053173261
779	-0.000571877371811524
780	0.000384086641645354
781	0.000727085852645359
782	0.000188204408999582
783	-0.000810107578047337
784	-0.00154121556488462
785	-0.000971932185535707
786	0.000168574758106388
787	0.00156049439212325
788	0.00274224891259678
789	0.00293905166097375
790	0.00187949193767167
791	-0.00010711084024706
792	-0.00209172730583873
793	-0.0032238233962687
794	-0.00309197432019914
795	-0.0022378369264402
796	3.76793272778286E-05
797	0.00137404864153723
798	0.00106664173128479
799	-0.000124192869293438
800	-0.00112040047594064
801	-0.00179966984109114
802	-0.00175532143177293
803	-0.0010676314471425
804	-0.000551070668791453
805	-0.000678199023241177
806	-0.000925132221851754
807	-0.000685818826354989
808	-6.88849496270905E-05
809	0.000428398620897497
810	0.000581779692765849
811	-0.0002123395779563
812	-0.00061400625082797
813	-0.000319881837299363
814	0.00021498731055658
815	0.000364627720017552
816	0.00187894432710323
817	0.00469545791452219
818	0.00968087531973083
819	0.0180364619815236
820	0.0295937364875272
821	0.0428996679115983
822	0.0554738956909659
823	0.0648177209176879
824	0.0697175518930635
825	0.0703961993338567
826	0.0679204518161214
827	0.0638353836671399
828	0.0591456912346189
829	0.0540557903613319
830	0.048156199968588
831	0.0406945106607566
832	0.0313384731196606
833	0.020699695614411
834	0.0105325485258447
835	0.00284150103090042
836	-0.000930346081872813
837	-0.000402708230296867
838	-0.00148001686844168
839	-0.00013870968058427
840	0.00206349833965191
841	0.00363714196402043
842	0.0037205113105756
843	0.00181983817853393
844	-0.000896736373334761
845	-0.00283649658530294
846	-0.00447461627874191
847	-0.00467853465721646
848	-0.00320644696256522
849	-0.000918230219582483
850	0.000798340288923782
851	0.000599795267874015
852	-0.000163482680534344
853	-0.00167441794101819
854	-0.00306512220419108
855	-0.00309247623093256
856	-0.00181026699152653
857	-0.000381936816580719
858	0.000173395726079661
859	-6.17753540552712E-05
860	-0.00071309324951585
861	-0.00130915413501498
862	-0.00133938306558434
863	-0.00141649023430546
864	-0.00128811574842302
865	-0.00100617516000057
866	-0.00096174347561373
867	-0.000910976658531126
868	-0.000446870295888857
869	0.000186800454514469
870	0.00047829112980935
871	0.000155721540721743
872	0.000499825414834731
873	0.00139765072304954
874	0.00171393733626246
875	0.00156394247323988
876	0.0012249104578359
877	0.000593987627127035
878	-0.000305079626286897
879	-0.000828257774600161
880	-0.000651101835074996
881	0.000478959675803026
882	0.00231683003917738
883	0.00355898180424674
884	0.0035691401271265
885	0.00250055777044622
886	0.000844481426497623
887	-0.000303998617226853
888	-0.000207427144914618
889	0.000547493644063479
890	0.00242214349199799
891	0.00359919193084579
892	0.00265262448013459
893	-0.000144428797085538
894	-0.00327691579042266
895	-0.00520917656771758
896	-0.00498535094376962
897	-0.00303329198334268
898	-0.000781493665328981
899	0.000432460211101215
900	-2.17019778574468E-05
901	0.000102093589845254
902	0.000548327598693277
903	0.00108588768858908
904	0.000612844542104085
905	-0.000272300112357016
906	-0.000784556824754645
907	-0.000850559411503582
908	-0.000363203146264368
909	0.000299862732219935
910	0.000423834323640904
911	0.000139049969817506
912	-0.000130122263783505
913	-0.000849607071501168
914	-0.0010582487265367
915	-0.000398885076947408
916	-0.000569812493750987
917	0.000362669587559594
918	0.00156050465366775
919	0.00195019901502747
920	0.000798519312638746
921	-0.00171696320592218
922	-0.00432061567616415
923	-0.00544502930330282
924	-0.00439022268221834
925	-0.00188862234131193
926	0.000111531871823445
927	0.000125589389682546
928	-0.000631669847535932
929	-0.00233672102854143
930	-0.00312117103777609
931	-0.00244667867806925
932	-0.00130965878932443
933	-0.000870794531579122
934	-0.00134139167803937
935	-0.00178707138601908
936	-0.00110208172282
937	0.00016148611200606
938	0.00222469974005435
939	0.00379057494089352
940	0.00396468239836167
941	0.00267521313412544
942	0.000761420415813063
943	-0.000269351747988367
944	0.000791582945993241
945	0.00239254162991642
946	0.00438782265192117
947	0.0051438619304065
948	0.00385305039134209
949	0.000863317107729245
950	-0.00234649586931823
951	-0.00420835851895163
952	-0.00404819051800587
953	-0.00229118221946578
954	-0.000350272122602746
955	0.000353438220429325
956	0.000266329481746652
957	-0.00214295364071404
958	-0.00553013422856452
959	-0.00808449889893836
960	-0.00873362257956956
961	-0.00660982306462188
962	-0.0042013716457916
963	-0.00283032940191674
964	-0.00272714000439578
965	-0.00323625252923421
966	-0.00337122241759857
967	-0.0020553596507682
968	0.000846441884704063
969	0.00570282733031036
970	0.0136071037321699
971	0.0249767640997618
972	0.0392768350940571
973	0.0541430043386129
974	0.066279482117352
975	0.0734694383020553
976	0.0757454022098614
977	0.0749761472875434
978	0.0730976789958788
979	0.0707531389680014
980	0.0672353420726211
981	0.0611931206194072
982	0.0518439173717979
983	0.0395960685405896
984	0.0260218638902359
985	0.0133515640366113
986	0.00378162587213637
987	-0.00094883749204655
988	-0.000840922674626654
989	-0.000817034710138387
990	0.000640574667102101
991	0.00173789036526273
992	0.00197978331542004
993	0.00163723035191765
994	0.00150996619598232
995	0.0021281290264028
996	0.00299018038271015
997	0.00306384087446077
998	0.00174226619131446
999	-0.000341444612416808
1000	-0.00036696653185686
1001	-0.000654307886918559
1002	-0.00103244510631839
1003	-0.00159384158465059
1004	-0.00190429117546387
1005	-0.00130900472211692
1006	-0.0002984178584029
1007	8.46426848113424E-05
1008	-9.54468131055819E-05
1009	-0.000157518256600042
1010	-9.82626584402624E-05
1011	-0.000234552030462964
1012	-0.000349560990287046
1013	-0.000452301580253334
1014	2.45084005996432E-05
1015	0.000752213311244532
1016	0.000891910503753479
1017	0.000365763052968759
1018	0.000227763551123417
1019	-0.000158991602887681
1020	-0.000287893557498364
1021	1.07631998957913E-06
1022	0.00119296042723249
1023	0.00306997517603236
1024	0.00454648358550003
1025	0.004797662965359
1026	0.00393245657332386
1027	0.00240618114591484
1028	0.00081643648309182
1029	-0.00111562550043232
1030	-0.00182783933468045
1031	-0.0010523677102583
1032	-8.54711115039208E-05
1033	0.000225642632670997
1034	-6.74305753420867E-05
1035	-0.000578781032004372
1036	-0.00111608029581589
1037	-0.00165357012571121
1038	-0.00210465608728327
1039	-0.00192950126219671
1040	-0.000771017886961545
1041	0.000256378422108128
1042	0.000599590849986953
1043	-0.000185348033824084
1044	-0.00222017484591674
1045	-0.00397048114538734
1046	-0.00454219429303748
1047	-0.00382345250389449
1048	-0.00217278152103972
1049	-0.00236051769820733
1050	-0.00236074905708961
1051	-0.00205970514377896
1052	-0.00167195599308911
1053	-0.00168901986572223
1054	-0.0024644864339507
1055	-0.00344167949387497
1056	-0.00350488580761521
1057	-0.00220813385939778
1058	-0.000464540084522014
1059	0.000363144617153921
1060	-3.3559050933718E-05
1061	-0.000202001676740338
1062	-0.000575796139628437
1063	-0.000849918756131274
1064	-0.00124818913673153
1065	-0.00165401614862049
1066	-0.00149809539698254
1067	-0.000334131100430568
1068	0.00118754848574554
1069	0.00236097927427181
1070	0.00228874315058647
1071	0.0011266951790958
1072	-0.000193949052572862
1073	-0.000551599092489141
1074	0.000258545414340006
1075	0.000225782057697188
1076	-0.00043667876096265
1077	-0.00112139471357864
1078	-0.00128277635883478
1079	-0.000863704746308258
1080	-0.000310264999598076
1081	-0.000231604788154982
1082	-0.000728120385531383
1083	-0.00159427387569622
1084	-0.00210880460076623
1085	-0.00149884825705726
1086	-0.000223236743778443
1087	0.000774951040966698
1088	0.00105043145350692
1089	0.00129376058194453
1090	0.0012448587258973
1091	0.00053397405511646
1092	-0.000414568990009911
1093	-0.000697966393886418
1094	0.000361014207413746
1095	0.000219796570206654
1096	0.00077274763387436
1097	0.00099084421216844
1098	0.000230280191118482
1099	-0.000245246967011781
1100	-0.00119754298063413
1101	-0.00233002895706136
1102	-0.00248281809925288
1103	-0.00132146317201887
1104	6.89727267513263E-05
1105	0.0007736559369107
1106	0.00105522592977536
1107	9.14963498530597E-05
1108	-0.000889309745844002
1109	-0.000651574177140901
1110	-8.77605252469493E-05
1111	0.000168189502488758
1112	0.00048924411063922
1113	0.000302479960510027
1114	5.19317746068282E-05
1115	0.000324235220972469
1116	6.47053226998651E-05
1117	0.000223128973999565
1118	0.0026044787535966
1119	0.00913226413800317
1120	0.0198944964448629
1121	0.0327681765959369
1122	0.0446279539246177
1123	0.0534256669095896
1124	0.0589363638445661
1125	0.0621893690450293
1126	0.06381989926345
1127	0.0639768061188022
1128	0.0626547333902465
1129	0.0594601641432746
1130	0.0540659802369703
1131	0.0461531513005866
1132	0.0355764573431259
1133	0.0233926498188453
1134	0.0119723495447772
1135	0.00372423359573304
1136	-0.000115389055906689
1137	-0.000424838606875255
1138	-0.00128651499352372
1139	-0.000690881804530363
1140	0.000476552391347695
1141	0.000684208679956555
1142	0.00040563696441609
1143	0.000280941035498472
1144	0.000813446511727989
1145	0.0014504226010672
1146	0.00140424124103333
1147	0.000630981699941913
1148	-0.000488534270971286
1149	-0.000194018763437498
1150	-0.000664351156729026
1151	-0.000979087947683865
1152	-0.000647838728838224
1153	-0.000278887706144815
1154	-0.00061883865024015
1155	-0.000975960097491679
1156	-0.00166191404591132
1157	-0.00192262950326949
1158	-0.00166087543564686
1159	-0.000876128724286218
1160	-0.000379159267765772
1161	-0.000294181266440319
1162	1.33977851533018E-05
1163	0.000180499289228919
1164	9.51898550169972E-05
1165	-2.19396704608243E-05
1166	-5.67608127255426E-05
1167	-5.76268484167031E-05
1168	0.000461347617232377
1169	0.00130141972593378
1170	0.00169633590576268
1171	0.000899424049606523
1172	0.000334717348948743
1173	0.000136655245484008
1174	0.000564420028155155
1175	0.00128425994088843
1176	0.0013640264978676
1177	0.000469144718437065
1178	-0.000866836593047537
1179	-0.00139267681606725
1180	-0.000644544787490986
1181	0.000719665661961244
1182	0.00156115386249667
1183	0.00142440834861191
1184	0.000653208804664018
1185	-0.000396506299836119
1186	-0.00118340740519329
1187	-0.000652053816651232
1188	-0.000270713790797572
1189	0.00100051691293856
1190	0.00131792906785222
1191	0.00025276124418383
1192	-0.00105102734042362
1193	-0.00349983289615352
1194	-0.00487987172235194
1195	-0.00371314416344148
1196	-0.000412925734451619
1197	0.0016742150990865
1198	0.00308942417191815
1199	0.00290969611572223
1200	0.00138086477358002
1201	-0.000279774407175637
1202	-0.00112809292213001
1203	-0.00161710826742478
1204	-0.000799334955587483
1205	0.00034962491861279
1206	0.000299173515486473
1207	-0.000362895731626622
1208	-0.00165114428861557
1209	-0.00261434379910952
1210	-0.00249053294024293
1211	-0.00126825421685339
1212	0.000650491267577991
1213	0.00215043630711875
1214	0.00233348509260622
1215	0.00135445681740975
1216	2.27932466714265E-05
1217	-0.000907001132986807
1218	-0.000762831193128477
1219	5.54862970716385E-05
1220	0.00102139038222049
1221	0.00162533508111551
1222	0.0011773505756878
1223	1.84835758147983E-05
1224	-0.000919680013538482
1225	-0.00119444009786207
1226	-0.00093335125353633
1227	-0.000135377417649352
1228	0.000807405211446621
1229	0.0012320217050501
1230	0.000483213824594486
1231	0.000536451012180805
1232	-0.000639896832836939
1233	-0.00183039181303002
1234	-0.00158759594941671
1235	0.000267857572396224
1236	0.00217216959805455
1237	0.0033183402307202
1238	0.00276921223283466
1239	0.000891818318478954
1240	-0.000692647865719209
1241	-0.00211585327005537
1242	-0.00220483679831318
1243	-0.00101837990953868
1244	0.000301271906579359
1245	0.000968544179443143
1246	0.00106004475068744
1247	0.000408126266307818
1248	-0.000716777559603088
1249	-0.00121446622898702
1250	-0.000704638420955916
1251	0.000259147319752628
1252	0.000805192611778693
1253	0.00119099452095384
1254	0.000349647872411651
1255	-0.000877169543031187
1256	-0.00121526379632542
1257	-0.000994010628602382
1258	-0.000736401142404475
1259	-0.000134433912421628
1260	-9.06762053034527E-05
1261	0.00012577946915826
1262	-0.000433419702687843
1263	-0.000851760516638933
1264	-0.000409099435245253
1265	0.00113198898543487
1266	0.00367280548485382
1267	0.00709660432175951
1268	0.0117301195170683
1269	0.0182387405724285
1270	0.0274181473559452
1271	0.0393492421840165
1272	0.0528899964448044
1273	0.0658717842117369
1274	0.0756736571011061
1275	0.080286624982989
1276	0.0796749395807694
1277	0.0755939217134767
1278	0.0703457053549812
1279	0.0650954769782857
1280	0.059571151145434
1281	0.0521110504317903
1282	0.0414876123393242
1283	0.0282903939410062
1284	0.0150468343653074
1285	0.00496141401808359
1286	-0.000119338108191869
1287	-9.10046185538249E-05
1288	0.000200394313026209
1289	0.000835823225486365
1290	0.00110905946337425
1291	-0.00014081827936252
1292	0.000645661683705612
1293	0.000836240277095612
1294	0.00123758957738573
1295	0.00175067072856905
1296	0.00197059528045429
1297	0.00136692077919065
1298	0.0002049890888145
1299	-0.000942995437810623
1300	-0.00132250793950561
1301	-0.000712912748241479
1302	0.000160748410451106
1303	0.000382205942173641
1304	0.000450432745765283
1305	-2.22511758920518E-05
1306	-0.000112317396400385
1307	0.000249847244731427
1308	0.000794346090913223
1309	0.00103857446703159
1310	0.00137634849534152
1311	0.00143559606669896
1312	0.000771181950653954
1313	-0.000405195321263818
1314	-0.00142233451759921
1315	-0.00156838818608662
1316	-0.00093602310258234
1317	-7.01305043548928E-05
1318	0.000617785707362373
1319	0.000591350347235675
1320	0.000115377607784239
1321	-0.000428110978987206
1322	-0.000633929023422297
1323	-0.0010577534240781
1324	-0.000921623944805106
1325	-0.000221381355942185
1326	0.000559985812117247
1327	0.000914900538589336
1328	0.000644971441232656
1329	8.24696564620808E-05
1330	-3.80755950004641E-05
1331	-0.000347030846199914
1332	0.000213288238882114
1333	0.00163573683013851
1334	0.00284915450939138
1335	0.00290971436481868
1336	0.00189862557900256
1337	0.000617923576442081
1338	-0.000323992104171111
1339	-0.000538228708876431
1340	-0.00115082563783631
1341	-0.000737150620693683
1342	0.00020059888453261
1343	-2.49806451506629E-05
1344	-0.00150848801072812
1345	-0.00345020938340213
1346	-0.00454999535961065
1347	-0.00428539704196851
1348	-0.00274521195734678
1349	-0.00031416328900491
1350	0.00179036011488165
1351	0.00227272612571028
1352	0.00098165956592311
1353	-0.000800954832101297
1354	-0.00181365179068393
1355	-0.00170747938091154
1356	-0.000871776837840343
1357	0.000231658521357758
1358	0.000958809412253459
1359	0.00106701577323065
1360	0.000538047285033372
1361	-0.000948516083525419
1362	-0.00191078315378945
1363	-0.00166622853794252
1364	-0.00103904459504633
1365	-0.000567904379835227
1366	-0.000498985926412843
1367	-0.000764206687705382
1368	-0.0010298045095567
1369	-0.000880859805079126
1370	-0.00148118258007912
1371	-0.00227637127332514
1372	-0.00188777134985685
1373	-0.000749487200380372
1374	0.00035323744350535
1375	0.00058511830070529
1376	0.000386348407630521
1377	8.14675409515075E-05
1378	-0.000438179678894812
1379	-0.000855492363911026
1380	-0.000944335478180847
1381	-0.000591864280863774
1382	0.000119229905834572
1383	0.000957715959856387
1384	0.00126217519826355
1385	0.000771448345489034
1386	-0.00037104945792521
1387	-0.00184897981515064
1388	-0.00261367838709248
1389	-0.00207317486217562
1390	-0.00033653257480637
1391	0.00167248101348605
1392	0.00191962905702781
1393	0.00117898063047051
1394	-7.71943954021026E-05
1395	-0.00145331230339707
1396	-0.00302841309817836
1397	-0.00401259919439667
1398	-0.0041296665471009
1399	-0.00373705950769931
1400	-0.00345795770709856
1401	-0.00359486686863875
1402	-0.00406214111001191
1403	-0.00407745218183209
1404	-0.00292997949753726
1405	-0.000863176791369824
1406	0.000999415981482343
1407	0.00185681269289262
1408	0.00186493459935377
1409	0.00153424002127167
1410	0.00148743167142129
1411	0.00026281559854624
1412	9.37601888040263E-05
1413	0.000279029388764229
1414	-4.37878289574201E-05
1415	-0.000807041689512289
1416	-0.0019038255669841
1417	-0.00287323029260733
1418	-0.00191767439525847
1419	-0.000992042010835803
1420	0.0125737368205421
1421	0.0310318762128077
1422	0.0505650249346559
1423	0.066713528645721
1424	0.0764398011882861
1425	0.079434611185178
1426	0.0774398962610974
1427	0.072785371980757
1428	0.0676474794029787
1429	0.062919336380503
1430	0.0577315272036287
1431	0.0504790711221972
1432	0.040092191021472
1433	0.0265379310951914
1434	0.0114677588406664
1435	-0.00144405770032563
1436	-0.00210015450372225
1437	-0.00519706104236661
1438	-0.00410512397107254
1439	-0.00100231283460062
1440	0.00114136064345871
1441	0.00271125188484689
1442	0.00184321594360881
1443	3.53322078865403E-05
1444	-0.00085519206771778
1445	-0.000276092705234987
1446	0.000364783788228351
1447	0.00069386552294759
1448	0.000651911356357004
1449	0.000364146745909011
1450	-0.000694261302811583
1451	-0.0017962168413419
1452	-0.00185936360796291
1453	-0.000402436348650781
1454	0.00170952379900768
1455	0.00306239163128907
1456	0.00317720616055794
1457	0.00241409311794882
1458	0.00110147791144755
1459	-0.000305873278591662
1460	-0.0013076490002959
1461	-0.00173561895527996
1462	-0.00120766043033882
1463	-0.000383848880375126
1464	0.000165207180572224
1465	0.000205727131003641
1466	-0.000206393839278007
1467	-0.000351889255767901
1468	-0.00121199285749185
1469	-0.00268482201764186
1470	-0.00397108804210689
1471	-0.00422963538505883
1472	-0.00325878049068251
1473	-0.00145056983703284
1474	7.07220904416772E-05
1475	0.000350048725181296
1476	-0.000365071245369109
1477	-0.00112521279504563
1478	-0.00113721527856114
1479	-0.0014279557640009
1480	-0.00108996984292276
1481	-4.24113449355445E-05
1482	0.000931894979061099
1483	0.000956702690530165
1484	-0.000520155317047966
1485	-0.00107853235343214
1486	-0.00254559773458141
1487	-0.00398514587482168
1488	-0.00373490163468659
1489	-0.00107881134954368
1490	0.00151343590275133
1491	0.00342247960918485
1492	0.0034671639864996
1493	0.00195628187231023
1494	0.000132211282448225
1495	-0.00116885002861977
1496	-0.00167820822079534
1497	-0.0012517889855701
1498	-0.000194442411242335
1499	0.000834462495305388
1500	0.00106868057594056
1501	5.91934604017297E-05
1502	-0.00165001494343642
1503	-0.00287169215917515
1504	-0.00289680154364191
1505	-0.0018744223744136
1506	-0.000478336763904963
1507	0.000494489153481936
1508	0.000697478207769109
1509	0.000416724673812041
1510	0.00107718983204563
1511	0.00171629014289465
1512	0.00220290931488876
1513	0.00241460460475196
1514	0.00198885367285584
1515	0.00104470977606752
1516	-0.000224016150326634
1517	-0.00229527584821199
1518	-0.00315421701836271
1519	-0.0029019137182047
1520	-0.00170840278246942
1521	-7.69868344434599E-05
1522	0.000856738454558581
1523	0.000476737578395614
1524	-0.000562753903523117
1525	-0.00156720545413691
1526	-0.00171096111603219
1527	-0.00122098542820481
1528	-0.0010385204511465
1529	-0.00141547838239831
1530	-0.00192901022776937
1531	-0.00244039032031651
1532	-0.00338028082649089
1533	-0.0047038642533721
1534	-0.0058953217137514
1535	-0.00667465298278103
1536	-0.00666933650214219
1537	-0.0054993145160438
1538	-0.0034322097833126
1539	-0.00138111500675109
1540	-0.000347276459592649
1541	-0.000329869149055639
1542	-0.000225316201181158
1543	0.000286145206445099
1544	0.000698622986448072
1545	0.000500253918630733
1546	-0.000533419139117086
1547	-0.00157202902246922
1548	-0.00167800819110653
1549	-0.000871638333279634
1550	0.000166616818233933
1551	0.00104184254053052
1552	0.00115590953785727
1553	0.000234327635467935
1554	-0.000811749898872449
1555	-0.000864468027998555
1556	-0.00117175214359122
1557	-0.000805876998924759
1558	-0.000511174131844427
1559	-0.000345192128804683
1560	-0.000234907402074214
1561	-0.000604017994646711
1562	-0.00147338883792258
1563	-0.00221177562337971
1564	-0.00233117084670198
1565	-0.00205294471081174
1566	-0.00188398021157354
1567	-0.002289793877992
1568	-0.00193312263058942
1569	0.00216396444596967
1570	0.0136401138481403
1571	0.0305660379100914
1572	0.0494685141260049
1573	0.0653704142925449
1574	0.074459137097989
1575	0.0762412321364252
1576	0.0732392907140991
1577	0.0689203400047802
1578	0.0651495681600522
1579	0.0616324037243601
1580	0.0569736695215113
1581	0.0499546934999842
1582	0.0401819024584995
1583	0.0281535849565842
1584	0.0155075365485118
1585	0.00480042892877464
1586	-0.00130654940605268
1587	-0.00399669359418908
1588	-0.00532881396929952
1589	-0.00343601569866792
1590	-0.00616752915084362
1591	-0.00505355345811154
1592	-0.00126279921650507
1593	0.00107966877041576
1594	0.00186228430925439
1595	0.00144842896114028
1596	0.000651575521231962
1597	-0.000123164589155067
1598	-0.000856292375175371
1599	-0.000793692675500779
1600	0.00128569337320528
1601	0.00221910160743732
1602	0.0019640597827788
1603	0.000960363308479373
1604	7.77221554812968E-05
1605	-0.000156198261407781
1606	-0.000150452060807993
1607	-0.000356570625058339
1608	-0.000542122146697466
1609	-0.000190681471281096
1610	0.000909152387919221
1611	0.00187289726795825
1612	0.00251182911461001
1613	0.00309973711216571
1614	0.00343489995714208
1615	0.00294984871072757
1616	0.00172010040705572
1617	0.000345884516235628
1618	-0.000630216799009986
1619	-0.0010741563100396
1620	-0.00110847276840786
1621	-0.000849949817535389
1622	-0.000525261801016086
1623	-0.000491023845938798
1624	-0.00087406280988489
1625	-0.00120674561938472
1626	-0.000848819086485264
1627	0.000228929216859797
1628	0.00136323176982955
1629	0.0020257931305423
1630	0.00228176084902998
1631	0.0020218671450607
1632	0.00113064141450536
1633	-2.81311707794885E-05
1634	-0.000757893669145915
1635	-0.00061133555016113
1636	9.62340147339091E-05
1637	0.000756314830937299
1638	0.000970649342860952
1639	0.00109530217514475
1640	0.00155554350357079
1641	0.00246592323961181
1642	0.00158778512255253
1643	0.00126373282995473
1644	0.00106906910167481
1645	-6.62424898223435E-06
1646	-3.99068162835192E-05
1647	-0.000688129100012702
1648	-0.00104506811743477
1649	-0.000521310809375564
1650	0.000686787117615495
1651	0.00169033158957177
1652	0.0017911950330074
1653	0.000746903409861943
1654	-0.000775460885591883
1655	-0.00134059367945838
1656	-0.000721541243279944
1657	-0.00139766373513339
1658	-0.000837522003962476
1659	-3.17536468230628E-05
1660	0.000185092940341747
1661	5.06053858941868E-05
1662	-3.24331667798106E-05
1663	-0.000687422483224509
1664	-0.00101272164170041
1665	-0.000529538970027943
1666	0.000520924494168185
1667	0.00138935905820858
1668	0.00130069956699685
1669	0.000198631826691553
1670	-0.000896210095191918
1671	-0.0022719775633675
1672	-0.00345893919183027
1673	-0.00398406993144818
1674	-0.00397758942537507
1675	-0.00337821168707819
1676	-0.00214189327240888
1677	-0.00095357365623272
1678	-0.000548288203901848
1679	-0.000693240843645526
1680	-0.00161900396255987
1681	-0.00287472374108688
1682	-0.00371646102053091
1683	-0.00381907650717039
1684	-0.00324176893883532
1685	-0.00256922344954091
1686	-0.00218374936437726
1687	-0.00197479197080952
1688	-0.00193849590297646
1689	-0.00195565563055311
1690	-0.00139652990949912
1691	-0.000432836719710394
1692	0.000221055693629069
1693	0.00109210711548258
1694	0.00167366285549519
1695	0.00139946382901712
1696	0.000323126883586156
1697	-0.00119090368434627
1698	-0.0026012609360464
1699	-0.00294377078114394
1700	-0.00195534699480504
1701	-0.000319883566049839
1702	0.000874458227144714
1703	0.00103853283138733
1704	0.000539885728187528
1705	0.000115832263134052
1706	0.000229026922482944
1707	0.000629752993290822
1708	0.000892859172836324
1709	0.000942478024313687
1710	0.000913948714014623
1711	0.00108077383032423
1712	0.00104655583822932
1713	0.0010314717383153
1714	0.00097161556416836
1715	0.000601257880759931
1716	-0.000422599232138055
1717	-0.00348924874043632
1718	-0.00437497617539861
1719	0.000884699162156721
1720	0.0153614729201763
1721	0.0334905724459702
1722	0.052196570778591
1723	0.0675074217626559
1724	0.0758421503165891
1725	0.0765343251920569
1726	0.0719914702714561
1727	0.0653135800521056
1728	0.0583647644927794
1729	0.0512944394577346
1730	0.0433948769501171
1731	0.0335234903960782
1732	0.020829417702771
1733	0.00617248472639176
1734	-0.00629169413926434
1735	-0.00881830343590195
1736	-0.0062608713420218
1737	-0.00277761888796135
1738	-0.000279574885468037
1739	0.0058414167940839
1740	0.003099577273872
1741	0.000562706468485885
1742	-0.00216627546541304
1743	-0.00222574130611974
1744	-0.00218961559713193
1745	-0.00239948822405722
1746	-0.00084171067879879
1747	0.000601972785148064
1748	0.00190321775045277
1749	0.00267406382121749
1750	0.00266200193840405
1751	0.00164281114771825
1752	0.000714221644642521
1753	0.000262920482470008
1754	0.000402947958463074
1755	0.00161775164355049
1756	0.00299459525217571
1757	0.0033979886735267
1758	0.00265174064148255
1759	0.00135510855983512
1760	0.000399833995601284
1761	0.000205500165236572
1762	0.000664253844576024
1763	0.0011633192407885
1764	0.00180078271520756
1765	0.00242786008246298
1766	0.00202592044303174
1767	0.00110326193026822
1768	7.9330159167057E-05
1769	-0.000792967430555791
1770	-0.00113497888779079
1771	-0.000644289041758839
1772	-0.000503220041821351
1773	9.36049336246469E-05
1774	0.000613580391416235
1775	0.000636526721137898
1776	-3.45608595750946E-05
1777	-0.0012691746270832
1778	-0.0022014867132043
1779	-0.00217220193854928
1780	-0.00216031933021554
1781	-0.000937592400561016
1782	0.000244986553440185
1783	0.000571436967618411
1784	0.000209943698763482
1785	0.000108863920132762
1786	-0.000287047476575708
1787	-0.00154670968456116
1788	-0.00289552559772233
1789	-0.00340766210393895
1790	-0.00272931712672175
1791	-0.00123372759952645
1792	0.00059732405159707
1793	0.00283036570709783
1794	0.00352157107354856
1795	0.00282782481758659
1796	0.00143189748607142
1797	0.00026982734780745
1798	-0.000682422869516586
1799	-0.00132287585478252
1800	-0.000293861800656714
1801	0.00113025186408322
1802	0.00161635635868151
1803	0.00029712030757878
1804	-0.00153233183317525
1805	-0.00314962878866254
1806	-0.00340214443818354
1807	-0.00227513959822545
1808	-0.000679758017525955
1809	0.000309108362671395
1810	0.000214691066247497
1811	-0.000195276623571772
1812	-0.000544126886978802
1813	-0.000648530217119969
1814	-0.000461144804830838
1815	-7.23557058108781E-05
1816	0.000607693209900617
1817	0.00119275335825364
1818	0.0010047155613222
1819	0.000300770724095401
1820	-0.000322082177092398
1821	-0.000616507451923098
1822	-0.000414192245784761
1823	0.000114571253448048
1824	0.000503325259273879
1825	6.09339005563925E-05
1826	-0.000423250771973471
1827	-0.00135042926135043
1828	-0.00173503331382108
1829	-0.00118462696073607
1830	-0.000221386314791516
1831	0.000833636882759947
1832	0.0013287577437211
1833	0.00113420265938657
1834	0.0005614573772732
1835	-8.89128919538962E-05
1836	-0.000488804040003288
1837	-0.000158322921890885
1838	0.000867544944924248
1839	0.000277968399359452
1840	-0.000316560389308052
1841	-0.00102687077608721
1842	-0.00104917589987963
1843	-0.000527481126226803
1844	6.47697273166159E-05
1845	0.000270862411895223
1846	-0.000368396826928574
1847	-0.00083935847666794
1848	-0.00104243743325583
1849	-0.000756409819416604
1850	-0.00023793794647986
1851	0.00027497371206664
1852	0.000609431312369679
1853	0.000653798353596358
1854	-0.000169086706193866
1855	-0.00173646269669803
1856	-0.00297593957452591
1857	-0.00326354553541819
1858	-0.00222780168101622
1859	-0.000258437506971632
1860	0.00117212947679946
1861	0.00232063219550582
1862	0.000993683078576169
1863	-0.00104569112858144
1864	-0.00113783162515801
1865	-0.00204010407267674
1866	-0.00117946072924724
1867	-0.000903141996019485
1868	-0.00115998652353255
1869	0.000194309921141667
1870	0.0149120606812687
1871	0.0319554970459137
1872	0.0504239187948485
1873	0.0666496908117438
1874	0.0772989194232707
1875	0.0811663355056851
1876	0.0793373887149755
1877	0.0737331662195686
1878	0.0660668134667048
1879	0.0575838128764588
1880	0.0485682995094407
1881	0.0385068405968241
1882	0.0260568909850178
1883	0.01089363823084
1884	-0.00241682359282436
1885	-0.000993394900859812
1886	-0.00358656271072277
1887	-0.00521691735582408
1888	-0.00549075197574211
1889	-0.00253345514767034
1890	0.000682039457899464
1891	0.00229389723912732
1892	0.00232054654733815
1893	0.00256141250173414
1894	0.00185930695317893
1895	0.000844549107910098
1896	0.00130076258903955
1897	0.00192285832801531
1898	0.00172490575317852
1899	0.000280111718041098
1900	0.00145056135690425
1901	0.00192038092245639
1902	0.0017344228378704
1903	0.00115446159392718
1904	0.000427875561854307
1905	-0.000185367893948296
1906	-0.000404970854503972
1907	-0.000244702280497222
1908	-0.00108535929888376
1909	-0.00113215604932293
1910	-0.000518900090241914
1911	0.000460745722108413
1912	0.00139462592159134
1913	0.00185648938716554
1914	0.00172498476541705
1915	0.00130086313649258
1916	0.000719906747349341
1917	0.000700251134531982
1918	0.00201766998469566
1919	0.00227005988719498
1920	0.00142665339012638
1921	0.000200659013216864
1922	-0.000430157157154554
1923	-0.000223248883116867
1924	2.83374833998096E-05
1925	-0.000154587763802283
1926	-6.60029381265304E-05
1927	0.00035956841298912
1928	0.000586609913881375
1929	4.35259510140895E-05
1930	-0.00119119777059495
1931	-0.00198436350740394
1932	-0.00167983253885495
1933	-0.000759718975302803
1934	-0.000297761113529305
1935	-0.000632372883842436
1936	-0.00130689570187315
1937	-0.00164373824563313
1938	-0.00105689018366206
1939	-0.000600526310392979
1940	-0.000703106020722544
1941	-0.000919415185279604
1942	-0.00142082309605485
1943	-0.00143147637376728
1944	-0.000740454783652922
1945	0.000159762714218914
1946	-0.000679554672530003
1947	-0.00340665321019173
1948	-0.0055778779399418
1949	-0.00527106120787835
1950	-0.00286514626097301
1951	-0.000593356311753723
1952	-4.96957190421199E-05
1953	4.15636307309342E-05
1954	-0.000864655610058662
1955	-0.00142569969472106
1956	-0.00141539135091762
1957	-0.00175563700096859
1958	-0.00134904528957236
1959	-0.000706216799585491
1960	0.000220280531067374
1961	0.00198511902078735
1962	0.00206022657616245
1963	0.000593522033398131
1964	-0.00107926543253711
1965	-0.00135175567874057
1966	-0.00159273607181376
1967	-0.00138817663088275
1968	-0.000908352731954665
1969	-0.000642033656873764
1970	-0.000352172667049899
1971	5.89608644645523E-05
1972	-0.000196860635384155
1973	-0.000702727397026592
1974	-0.00113508883134728
1975	-0.00117104257589062
1976	-0.000451442458711426
1977	0.000638989169488013
1978	0.000691339578168026
1979	0.000396766461705056
1980	-2.66215251940594E-05
1981	-0.000782905531735878
1982	-0.000991531076294905
1983	-0.000543151285057775
1984	0.000451193918848958
1985	0.00198509893530741
1986	0.00294595698409239
1987	0.00275847099501902
1988	0.00131796223357128
1989	-0.00129323536495463
1990	-0.00233986064355918
1991	-0.00144770133357497
1992	-0.000715022383275254
1993	1.49672112570443E-05
1994	-6.39367659687196E-05
1995	-0.000897206085653579
1996	-0.00203906282919775
[truncated: 1,065 more rows]
