# Supplementary material for: Structural and mechanistic insights into caseinolytic protease inhibition for antimicrobial development against Pseudomonas plecoglossicida
Source: PLoS Pathog. 2026 Feb 12;22(2):e1013909. doi: 10.1371/journal.ppat.1013909 (PMC12900304; doi:10.1371/journal.ppat.1013909)
Supplement: S1 File — (ZIP) [file ppat.1013909.s010.zip › S6 Fig/S6A Fig.txt]

Time (s)	Corrected Heat Rate (µJ/s)	Mole Ratio	Enthalpy (kJ/mol)	Mole Ratio	Fit (kJ/mol)
0	0.00366242076594858
1	0.00335782037122101	0.138965411692684	-10.8516272663294
2	0.00164695835225359	0.251620582933714	-10.8336464077201
3	0.00156625697282209	0.365527478299644	-10.3571537955854
4	0.00138429219781244	0.480700005836307	-10.3445037870241
5	0.000692603270280756	0.597152228123377	-10.1762904452942
6	-0.000424239021228345	0.714898363991415	-9.87366213084078
7	-0.00209231923857089	0.833952790257986	-9.72724072231898
8	-0.00336254754466836	0.954330043483075	-9.53450066227252
9	-0.00328267199707	1.076044821744	-9.35926647551827
10	-0.00223804497704805	1.19911198643004	-9.16985657545913	0.13837548262853	-10.8416372396158
11	-0.00107363109725611	1.32354656405704	-8.94079876125139	0.149528810992258	-10.8252530146506
12	-0.000578905182493372	1.44936374810212	-8.87009492178464	0.160694409244174	-10.8088202834103
13	-0.000609279764972825	1.57657890085881	-8.51882041760069	0.171872290882507	-10.7923390567728
14	-0.00119141676488255	1.7052075553128	-8.31078775777064	0.183062469420331	-10.7758093478903
15	-0.00233966143805731	1.8352654170385	-8.17363810224978	0.19426495838559	-10.7592311722121
16	-0.00284346469976526	1.9667683661167	-7.9566865488115	0.205479771321108	-10.7426045475051
17	-0.00226026807783342	2.09973245907355	-7.70731548538379	0.216706921784608	-10.7259294938781
18	-0.0011071639133462	2.23417393084104	-7.40171009400214	0.227946423348727	-10.7092060338014
19	0.00141573180125931	2.37010919673927	-7.13602102476102	0.239198289601036	-10.6924341921304
20	0.00213236017320639			0.250462534144051	-10.6756139961267
21	0.000733137274863793			0.261739170595255	-10.6587454754799
22	-0.000896940826635273			0.273028212587109	-10.6418286623296
23	-0.000540360169381415			0.284329673767073	-10.6248635912867
24	0.00166374017754833			0.29564356779762	-10.6078502994553
25	0.00444446227443507			0.306969908356253	-10.5907888264537
26	0.00686213320966544			0.318308709135523	-10.5736792144369
27	0.00841080079685241			0.329659983843043	-10.5565215081161
28	0.00845581426005992			0.341023746201506	-10.5393157547816
29	0.00684673659117152			0.352400009948702	-10.5220620043229
30	0.00449534331775681			0.363788788837535	-10.5047603092501
31	0.0028400789550318			0.375190096636036	-10.4874107247145
32	0.00282655316533464			0.386603947127385	-10.4700133085296
33	0.00408818651955301			0.398030354109923	-10.4525681211912
34	0.00508904755049855			0.409469331397173	-10.4350752258987
35	0.00470288251000284			0.420920892817851	-10.4175346885746
36	0.00274030258242419			0.432385052215891	-10.399946577885
37	0.000264812509257695			0.443861823450452	-10.3823109652596
38	-0.00130840462568926			0.455351220395942	-10.3646279249119
39	-0.00151145860903057			0.466853256942032	-10.3468975338579
40	-0.000589798272727649			0.478367946993673	-10.3291198719369
41	0.000793135729054484			0.489895304471114	-10.3112950218298
42	0.00179053023167342			0.501435343309916	-10.2934230690785
43	0.00170622164728229			0.512988077460972	-10.2755041021054
44	0.000677001380907427			0.524553520890522	-10.2575382122312
45	-0.00059203450956602			0.536131687580171	-10.2395254936943
46	-0.00127599886165797			0.547722591526904	-10.2214660436685
47	-0.00082548706700436			0.559326246743105	-10.2033599622814
48	0.000294600119715938			0.570942667256574	-10.1852073526323
49	0.000782308453921132			0.582571867110541	-10.1670083208097
50	-2.64430777576763E-05			0.594213860363688	-10.1487629759086
51	-0.00127436170053841			0.605868661090161	-10.1304714300479
52	-0.00246073910707878			0.617536283379589	-10.1121337983871
53	-0.00260032089799722			0.629216741337102	-10.0937501991429
54	-0.00145606823883782			0.640910049083347	-10.075320753606
55	0.000204720097144673			0.652616220754506	-10.0568455861562
56	0.00139462999044326			0.664335270502311	-10.0383248242793
57	0.00156563227027107			0.676067212494063	-10.0197585985818
58	0.0010251396253409			0.687812060912648	-10.0011470428065
59	0.000177866367494062			0.699569829956556	-9.98249029384727
60	-0.000794583319191133			0.711340533839897	-9.96378849176365
61	-0.00182314599413758			0.723124186792416	-9.945041779795
62	-0.00285163673636646			0.734920803059514	-9.92625030437465
63	-0.00305257597374009			0.746730396902264	-9.90741421514335
64	-0.00292460937070871			0.758552982597426	-9.88853366496251
65	-0.00322144607065411			0.770388574437467	-9.86960880992729
66	-0.00367709445301045			0.782237186730578	-9.85063980937885
67	-0.00170300051021854			0.794098833800688	-9.83162682591672
68	0.00679671133924842			0.805973529987488	-9.81257002541066
69	0.0279259499242102			0.81786128964644	-9.79346957701222
70	0.0620152633090072			0.829762127148801	-9.77432565316536
71	0.103607921445402			0.841676056881638	-9.75513842961747
72	0.144833872271406			0.853603093247844	-9.73590808542946
73	0.179743422637927			0.865543250666159	-9.7166348029859
74	0.206174287611347			0.877496543571182	-9.69731876800403
75	0.225102861172758			0.889462986413394	-9.67796016954318
76	0.238959840148027			0.901442593659174	-9.65855920001309
77	0.249595518883893			0.913435379790812	-9.63911605518251
78	0.256478676557066			0.925441359306533	-9.6196309341862
79	0.256798179107477			0.937460546720511	-9.60010403953277
80	0.246892396415447			0.949492956562888	-9.58053557711134
81	0.22416422205356			0.961538603379789	-9.56092575619788
82	0.188981291819147			0.973597501733342	-9.54127478946137
83	0.145063823963739			0.985669666201695	-9.52158289296872
84	0.0986522206011813			0.997755111379035	-9.50185028619003
85	0.0568352519883177			1.0098538518756	-9.48207719200281
86	0.0247557444857165			1.02196590231771	-9.46226383669642
87	0.00299814254431396			1.03409127734776	-9.44241044997488
88	-0.00310624491990552			1.04622999162427	-9.42251726496043
89	-0.00612265584091176			1.05838205982188	-9.40258451819527
90	-0.00908271204441746			1.07054749663136	-9.38261244964441
91	-0.0118254696569977			1.08272631675967	-9.3626013026961
92	-0.0132519609218065			1.09491853492992	-9.3425513241631
93	-0.0124573959339784			1.10712416588144	-9.322462764283
94	-0.00918572954721242			1.11934322436976	-9.30233587671833
95	-0.00413093840280965			1.13157572516664	-9.2821709185551
96	0.000935736313337543			1.14382168306012	-9.26196815030202
97	0.000948430552611512			1.15608111285446	-9.24172783588812
98	0.00112988951352122			1.16835402937025	-9.22145024266092
99	0.000866295502063963			1.18064044744437	-9.20113564138303
100	-8.8065507753754E-05			1.19294038193001	-9.18078430622818
101	-0.00158735520027165			1.2052538476967	-9.16039651477805
102	-0.00316330606909787			1.21758085963036	-9.13997254801671
103	-0.00412800857796469			1.22992143263326	-9.1195126903252
104	-0.00398721349770881			1.24227558162405	-9.09901722947612
105	-0.00266568421515956			1.25464332153783	-9.0784864566268
106	-0.000387619907272096			1.2670246673261	-9.05792066631196
107	0.00201315833453464			1.27941963395682	-9.03732015643653
108	0.00293823236981439			1.29182823641442	-9.01668522826632
109	0.00226207908761467			1.30425048969981	-8.99601618642027
110	0.00089751473853994			1.31668640883039	-8.97531333885983
111	-0.000541446478337093			1.3291360088401	-8.95457699687891
112	-0.00119510724444183			1.34159930477942	-8.93380747509345
113	-0.00107988696738914			1.35407631171537	-8.91300509142987
114	-0.000632017153051834			1.36656704473156	-8.89217016711235
115	-0.000500576362114202			1.37907151892818	-8.87130302665074
116	-0.00140803474249651			1.39158974942205	-8.85040399782704
117	-0.00288670897441534			1.40412175134661	-8.82947341168108
118	-0.00375558489059813			1.41666753985194	-8.80851160249623
119	-0.00336485152539012			1.4292271301048	-8.78751890778358
120	-0.00224895724440444			1.44180053728864	-8.76649566826673
121	-0.00146204443488784			1.45438777660359	-8.74544222786442
122	-0.00122833339155193			1.46698886326652	-8.72435893367392
123	-0.0012654176258593			1.47960381251103	-8.70324613595237
124	-0.000761630330160301			1.4922326395875	-8.682104188099
125	0.0001337691542318			1.50487535976307	-8.66093344663564
126	0.000527667392290709			1.51753198832166	-8.63973427118654
127	-5.67939670048645E-05			1.53020254056404	-8.61850702445819
128	-0.00120294165671453			1.54288703180779	-8.59725207221797
129	-0.00176316019093292			1.55558547738733	-8.57596978327272
130	-0.00121609977020398			1.56829789265399	-8.55466052944555
131	-0.000469512643803682			1.58102429297594	-8.53332468555347
132	-0.000531643511450852			1.59376469373829	-8.51196262938277
133	-0.00185871731267184			1.60651911034306	-8.49057474166563
134	-0.00305435453419989			1.61928755820922	-8.46916140605402
135	-0.00447514351550637			1.63207005277271	-8.44772300909444
136	-0.00519631515314245			1.64486660948643	-8.42625994020147
137	-0.00506265778788872			1.6576772438203	-8.40477259163093
138	-0.00453168069576293			1.67050197126124	-8.38326135845172
139	-0.00398079443174026			1.68334080731324	-8.36172663851798
140	-0.00312396390708614			1.6961937674973	-8.34016883243963
141	-0.00155198560385372			1.70906086735153	-8.31858834355349
142	0.0001463609797554			1.72194212243113	-8.29698557789234
143	0.000797852808162247			1.73483754830839	-8.27536094415434
144	0.000102746948044796			1.74774716057275	-8.2537148536716
145	-0.000714587975167547			1.76067097483081	-8.23204772037795
146	-0.000172535311918409			1.77360900670631	-8.2103599607762
147	0.0018714010532932			1.7865612718402	-8.18865199390492
148	0.00444083771672865			1.79952778589063	-8.16692424130454
149	0.00611436849776226			1.81250856453297	-8.14517712698204
150	0.00626731538592651			1.82550362345985	-8.12341107737728
151	0.00541381902209537			1.83851297838115	-8.10162652132537
152	0.00417553769456447			1.85153664502403	-8.07982389002193
153	0.00316112725408857			1.86457463913297	-8.0580036169852
154	0.00271919949305754			1.87762697646975	-8.03616613801876
155	0.00272839369159783			1.8906936728135	-8.01431189117354
156	0.00300570882636464			1.90377474396071	-7.99244131670909
157	0.00359882196259775			1.91687020572524	-7.97055485705419
158	0.00442636885796333			1.92998007393836	-7.94865295676723
159	0.00466431005177981			1.94310436444875	-7.92673606249615
160	0.00398895627294849			1.95624309312251	-7.90480462293676
161	0.00307001416584285			1.96939627584321	-7.88285908879232
162	0.00269979835030654			1.98256392851191	-7.86089991273084
163	0.00302069764089197			1.99574606704712	-7.83892754934305
164	0.00382772577388835			2.00894270738491	-7.81694245509941
165	0.00391840625715645			2.02215386547884	-7.79494508830639
166	0.00318666077328089			2.03537955730005	-7.77293590906285
167	0.00192453077913513			2.04861979883723	-7.75091537921553
168	0.000775088917066569			2.06187460609668	-7.72888396231402
169	0.000342662956029471			2.07514399510229	-7.70684212356541
170	0.000603645584320134			2.08842798189558	-7.68479032978872
171	0.0014338931775626			2.10172658253573	-7.66272904936829
172	0.00249714311297566			2.11503981309958	-7.64065875220708
173	0.00325699702382565			2.12836768968164	-7.61857990968006
174	0.00362021268693979			2.14171022839416	-7.59649299458632
175	0.00367789015594155			2.15506744536709	-7.57439848110065
176	0.00340437432485885			2.16843935674814	-7.55229684472592
177	0.00289758280729302			2.18182597870276	-7.53018856224426
178	0.00294100569394118			2.1952273274142	-7.50807411166767
179	0.00380399242220619			2.20864341908352	-7.48595397218839
180	0.00446940979546184			2.2220742699296	-7.46382862412987
181	0.003959069886875			2.23551989618915	-7.44169854889586
182	0.00225181721111767			2.24898031411675	-7.41956422892047
183	-2.34051331773344E-05			2.26245553998486	-7.3974261476168
184	-0.00227852289643238			2.27594559008386	-7.37528478932618
185	-0.00400692908182521			2.28945048072201	-7.3531406392673
186	-0.00458263200154363			2.30297022822556	-7.3309941834838
187	-0.00417288682164951			2.31650484893868	-7.30884590879216
188	-0.00369319553371383			2.33005435922354	-7.28669630273057
189	-0.0032436463159371			2.34361877546031	-7.2645458535057
190	-0.00292122872687628			2.35719811404717	-7.24239504994025
191	-0.00250845078994644
192	-0.00198706438591501
193	-0.00155947662729261
194	-0.00126098485469583
195	-0.000707648902064761
196	0.0003393288134248
197	0.00148294900429846
198	0.00198448219188663
199	0.00170459976938275
200	0.000771679719704821
201	-0.000475470639869968
202	-0.00133957825309494
203	-0.00156157658582856
204	0.000226359791895447
205	0.00132150105257267
206	0.00089046725045705
207	-0.000937929817766303
208	-0.00306042975071819
209	-0.00438769763903224
210	-0.00426709610302112
211	-0.00278046095183981
212	-0.000562047988765357
213	0.00144092441010457
214	0.00209227657018118
215	0.000774266033872095
216	-0.00130723137759503
217	0.000529917491220999
218	-0.034483727175143
219	-0.0592625082269507
220	-0.0438216451982072
221	0.0189136047493719
222	0.174964617381079
223	0.362844022971288
224	0.547832327517568
225	0.709583078099726
226	0.838098801039351
227	0.933357890245048
228	1.000309141502
229	1.04261151827268
230	1.05768080594925
231	1.03603562338637
232	0.966596933181265
233	0.844515689178166
234	0.676592473288238
235	0.481660554596203
236	0.286116265210381
237	0.114607821615209
238	0.00137983700452082
239	-0.0184035390907411
240	-0.0124822702927645
241	0.00667835139584838
242	0.00315723900551745
243	-0.00822931524712089
244	-0.0124648919279053
245	-0.00787272736322109
246	-0.00354267962174504
247	-0.00839196601482683
248	-0.0104814666986641
249	-0.0114804701219242
250	-0.0113120204357102
251	-0.00908317095183975
252	-0.00432273397778715
253	0.00247114591699926
254	0.000191949601756392
255	-0.00248816237130711
256	-0.00500704749848069
257	-0.006696666171635
258	-0.00678728253242866
259	-0.00552626562075886
260	-0.00398215313451544
261	-0.00323266082685336
262	-0.00344469084733134
263	-0.00402943851371163
264	-0.00396366489319178
265	-0.00266756430895043
266	-0.000339188544941749
267	0.00143232254819736
268	0.000932585969593447
269	-0.000498983715985446
270	-0.00247563652902727
271	-0.00407738723841078
272	-0.00454773878605863
273	-0.00361232400922518
274	-0.00194087733306958
275	-0.000484307491035452
276	0.000211853284952213
277	-3.2762472173431E-05
278	-0.000967871993225344
279	-0.00207867263536343
280	-0.00302795030395941
281	-0.00304309048169671
282	-0.000596852903086642
283	0.00138022516662772
284	0.00269917568716949
285	0.0035832641544431
286	0.00436853955049799
287	0.00492422644707347
288	0.00491252159015687
289	0.00445024593888377
290	0.00426442616605982
291	0.0046417562883363
292	0.00533898155147483
293	0.00580346965537615
294	0.00553468192772755
295	0.00436645064895913
296	0.00297615794463013
297	0.00135955427991519
298	0.000247060115711406
299	3.35758496561311E-05
300	0.000737599160260061
301	0.0022418231685748
302	0.00370399266033417
303	0.0038201936238238
304	0.00207579375143041
305	-0.000676894187208177
306	-0.00266942925847502
307	-0.00244137288939328
308	-0.000125949924395741
309	0.00270988850401466
310	0.00414399699533874
311	0.00315427243431543
312	0.000350798355285065
313	-0.00221756325625222
314	-0.003030474190723
315	-0.00204724895289132
316	-0.000471967964955411
317	0.000308859743910261
318	-0.000324246840435194
319	-0.00222656630305096
320	-0.00461783554277417
321	-0.00536390380283081
322	-0.00508138248973466
323	-0.00441514246787733
324	-0.00405431368109532
325	-0.00395367410126823
326	-0.00363235773465931
327	-0.00323004385450076
328	-0.00306017404126635
329	-0.00265107315311752
330	-0.00184204369365659
331	-0.000956600819833398
332	-0.000186850039654018
333	0.000964266725731022
334	0.00302525278951293
335	0.00543583031254968
336	0.00698566428982872
337	0.00719619391097126
338	0.0061795709316641
339	0.00418267804110428
340	0.00201224624007068
341	0.00042528107393025
342	0.0008245313123183
343	0.00290389882542286
344	0.00474959649167772
345	0.00460330304910883
346	0.00273428310082124
347	0.000495267989492731
348	-0.00111817976751638
349	-0.00128879495564149
350	0.000281273422245931
351	0.00267325858622769
352	0.00412386001158893
353	0.00348697162681333
354	0.00149405700544492
355	-1.0510543418718E-05
356	-0.000340053402894114
357	2.44392786896697E-05
358	0.000159910990120693
359	-0.000495285631828324
360	-0.00202680809375977
361	-0.00406006814816351
362	-0.00518927890796306
363	-0.00494418893474347
364	-0.00403095532836062
365	-0.00342455842529432
366	-0.00333235157705758
367	-0.00196839521977665
368	-0.0146053386471863
369	-0.0169872801550923
370	-0.0357321839965152
371	-0.0554447362788437
372	0.0256344660735692
373	0.211509321447238
374	0.407045471845066
375	0.588890194516097
376	0.740855877158452
377	0.857475454558482
378	0.941675011655292
379	0.998733498166956
380	1.02984465126839
381	1.02959603325293
382	0.988769982168463
383	0.899785612958496
384	0.762477125561276
385	0.588126065394576
386	0.398871456431081
387	0.220586259973345
388	0.0733844188024193
389	-0.0105293347230884
390	-0.0393514803237025
391	-0.0473355427870956
392	-0.0449810811606994
393	-0.0375062689889347
394	0.0073248718063752
395	0.016744607642778
396	0.00554173756114551
397	0.00156418728920471
398	0.00247790933829606
399	0.00653666591125557
400	0.00491633871872921
401	0.00243509415265919
402	0.00123027114696583
403	0.000268157258062729
404	-0.00119502239539315
405	-0.00287212072802845
406	-0.00383706616246116
407	-0.00348140375957939
408	-0.00134469377690039
409	0.000962505346024045
410	0.00297133632976454
411	0.00479461655397984
412	0.00519164112435533
413	0.00400600054811662
414	0.00216432482406503
415	0.000732797460955226
416	0.000618552311777876
417	0.00257765220558781
418	0.00551107888927049
419	0.00793683889033048
420	0.00913717823573279
421	0.00921757719437721
422	0.00899728497626029
423	0.00915376598446471
424	0.00978161784323106
425	0.0107580716611579
426	0.0120935355597993
427	0.0133865795776416
428	0.0139541417597542
429	0.0134084586973557
430	0.0118448116524092
431	0.0098848056106533
432	0.00799787035757049
433	0.00635329320533629
434	0.00502980882690451
435	0.00406108424328977
436	0.00367339116745313
437	0.00468721586327092
438	0.00556113639949274
439	0.00622283477508745
440	0.00669625080585945
441	0.00734481531837616
442	0.00862549054737372
443	0.0104261608182412
444	0.0119548935341811
445	0.0123803603896704
446	0.0115334679087766
447	0.00965674979083531
448	0.00738083416874247
449	0.0057750386219908
450	0.00547713862617627
451	0.006389086570735
452	0.00771503482512514
453	0.00874810534448045
454	0.00867375342987486
455	0.00709159612833332
456	0.00450973836342428
457	0.00202829686088535
458	0.000925702435552012
459	0.00140417923694258
460	0.00236099756041597
461	0.002690594192444
462	0.00193985761166005
463	0.00022493793733247
464	-0.000386106601695246
465	-0.00104605523992518
466	-0.00151991210955771
467	-0.00140645774455095
468	-0.000903259302376114
469	-0.000187581067521592
470	0.000784348618338981
471	0.0017244996513881
472	0.00220906040294722
473	0.00240684931186763
474	0.00280390459577973
475	0.00307850654957065
476	0.00255396252171636
477	0.00126814016994103
478	0.000258524201072419
479	0.000461318820626389
480	0.00189658629750511
481	0.00368153873510835
482	0.00462310113385911
483	0.00388696096447916
484	0.00189062366700909
485	-0.000456806309671265
486	-0.00239055933995758
487	-0.00334685686536318
488	-0.00333467969214496
489	-0.00281376655662768
490	-0.00216019804695122
491	-0.00156145095070315
492	-0.000896602179537354
493	-0.000403603030193267
494	-0.000617023011500351
495	-0.00142259753475571
496	-0.00219128262197898
497	-0.00223241886564551
498	-0.00124120038161379
499	0.000387360590266894
500	0.0020420485398347
501	0.00328690574575319
502	0.00375635808225638
503	0.0032260777693125
504	0.00188719141118554
505	0.00045522249335761
506	-0.000355688263724119
507	-0.000292677895885163
508	0.000740917596118607
509	0.00233379327339378
510	0.00368405708373132
511	0.00370840063001765
512	0.00277074756148465
513	0.00175686215010273
514	0.00124989669123465
515	0.00111537511816096
516	0.00150577529916518
517	0.00174027521300957
518	-0.0129292262832053
519	-0.0102410909975674
520	-0.029419632216559
521	-0.0295316313268472
522	0.0450865858473719
523	0.220760732388939
524	0.406771657466166
525	0.58076267073865
526	0.726911894317837
527	0.838910511890603
528	0.919274620475733
529	0.973162909291744
530	1.00155074011748
531	0.999124872107075
532	0.956615977679107
533	0.866714357205126
534	0.729915358530349
535	0.557544227766741
536	0.370716874844291
537	0.194019820460412
538	0.0465443719152603
539	-0.0183314068235347
540	-0.00652908032775201
541	-0.00383338196903082
542	-0.00963260939920474
543	-0.00986705057469806
544	-0.0138195545663535
545	-0.0153827983739774
546	-0.00828280578618035
547	-0.0070737157728189
548	-0.0125090856264052
549	-0.0143892001083259
550	-0.0141862480102191
551	-0.0123587992000438
552	-0.00923471484323102
553	-0.00522385359293764
554	-0.00689409855233691
555	-0.00928244389558586
556	-0.0111005818255023
557	-0.0119595784653939
558	-0.0118845499637246
559	-0.0110398832718914
560	-0.0101837210454505
561	-0.00988175272863145
562	-0.0096662622538588
563	-0.00903590851157787
564	-0.00804204772377659
565	-0.00676881028522303
566	-0.00534261367974409
567	-0.003919460115128
568	-0.00271429137666246
569	-0.00167959118975602
570	-0.000757771657717399
571	0.000240706248035849
572	0.00106622558307379
573	0.00152918826277926
574	0.00209594074431152
575	0.00331374632358461
576	0.00536996665560707
577	0.00769759788730084
578	0.00952760748090498
579	0.0104726560381323
580	0.0103494068264069
581	0.00939130905460672
582	0.00814674966638052
583	0.00725539656087903
584	0.00675013533010826
585	0.00624979079510979
586	0.00516402076493705
587	0.00329275376232374
588	0.000839902842997731
589	-0.00111867839174806
590	-0.00113083111453705
591	-2.05488873916693E-07
592	0.00169438850669223
593	0.00297795826934077
594	0.00316398604591939
595	0.00232046793622942
596	0.00147345956845868
597	0.00168746134518472
598	0.00306629530372504
599	0.00498558018456663
600	0.00661071070133801
601	0.00721938661573063
602	0.00690441867955371
603	0.00623214488882695
604	0.00597453489478994
605	0.0065098553720162
606	0.00735342623219992
607	0.00766584889049682
608	0.00694843769697684
609	0.00524234345513719
610	0.00293053860374926
611	0.00108419867848397
612	0.00059126897029671
613	0.00118465697936188
614	0.00182489860620194
615	0.00147958342675736
616	-3.61755636220096E-05
617	-0.00184101697051631
618	-0.00265186868460887
619	-0.00178840795381063
620	0.000276499213754278
621	0.00283698095567786
622	0.00484541386109072
623	0.00544226424872818
624	0.00466815707360979
625	0.00378586042147333
626	0.00390431616995102
627	0.0051241793565282
628	0.00664548370478713
629	0.00765220782196252
630	0.00769887280308978
631	0.00683730309621922
632	0.00574815519692606
633	0.00488190260330157
634	0.00432329487014727
635	0.00370265701005223
636	0.00259984085731446
637	0.000971285427851853
638	-0.000954739798089577
639	-0.0028944644719644
640	-0.00445108455035381
641	-0.0050452670361949
642	-0.0045427904428692
643	-0.00322403326102005
644	-0.00197998207978856
645	-0.00154692246023558
646	-0.00165974685474168
647	-0.00123850578630424
648	0.000374442325366431
649	0.00330637441943793
650	0.007226090342769
651	0.0105970315170651
652	0.0117460319477374
653	0.0100732573264537
654	0.00665913264850815
655	0.00354743390532519
656	0.0018195857276595
657	0.00152439769068735
658	0.00261016181589468
659	0.00448418290625341
660	0.00606565862570108
661	0.00546968024768546
662	0.00348480985756794
663	0.000445545779740542
664	-0.00245245295272412
665	-0.00406185009850901
666	-0.00377534868636076
667	-0.000477590085694146
668	-0.00669089074396823
669	-0.0433766734607559
670	-0.053301917636233
671	-0.0299203173574369
672	0.0362667696200418
673	0.208283367902368
674	0.394571848721711
675	0.571818227075127
676	0.722253992958755
677	0.83779713357022
678	0.919604605072479
679	0.972755838094201
680	0.999686243606732
681	0.996642112108091
682	0.955655570643927
683	0.86935341812223
684	0.736600218474067
685	0.566783869345144
686	0.379827122233777
687	0.200834086398814
688	0.0502613812138861
689	-0.0167013470192643
690	-0.0420700597915697
691	-0.0458176890255118
692	-0.037676409850647
693	-0.0226189186127925
694	-0.00825873263464416
695	-0.0090007687048228
696	-0.00178343429769257
697	-0.0076009272631552
698	-0.0108323604893883
699	-0.0114849415057421
700	-0.0100985683855441
701	-0.00636879114723854
702	-0.00456017510921924
703	-0.00552547926773173
704	-0.00507641040586293
705	-0.00394013214913969
706	-0.00275648958940167
707	-0.0018983809549411
708	-0.00132326466091115
709	-0.000965617040904476
710	-0.000699058967526867
711	-0.000474039166192597
712	-0.000384145580270001
713	-0.000239250022531223
714	0.000365860330617807
715	0.00143714093570679
716	0.00239257917552038
717	0.00246861789472064
718	0.00155564881632131
719	0.000239094388192029
720	-0.000951161752155372
721	-0.00133884087567537
722	-0.000975373411762348
723	-9.63487799765517E-05
724	0.000846293146238963
725	0.00153997965979613
726	0.00196133867812875
727	0.00223576998686781
728	0.00270348814473209
729	0.0031974563491417
730	0.00344987724960788
731	0.00383101999636892
732	0.00474711534725714
733	0.00629847827664776
734	0.00793410495357705
735	0.00895040032763461
736	0.0089443569126928
737	0.00794476253980747
738	0.0061628036095982
739	0.00396874813570491
740	0.00211214520506076
741	0.00184394470799987
742	0.00269411545230014
743	0.00362942740943595
744	0.00414496116681562
745	0.00411761210001771
746	0.00386644032168704
747	0.00405574959755484
748	0.0052015529837206
749	0.00719306881323689
750	0.0089537090032934
751	0.00937210675671452
752	0.0083991482065926
753	0.00703092916647563
754	0.00593447325668706
755	0.00518673402693537
756	0.0047087931807539
757	0.00443218383782096
758	0.00410620002294593
759	0.00341142224529278
760	0.00226150328192887
761	0.0009516292308831
762	-3.39670897773203E-05
763	-0.000527419226088455
764	-0.000670209229085117
765	-0.00061221533657374
766	-0.00030782116935768
767	3.03077391947681E-05
768	0.000280323602822818
769	0.000743401131529708
770	0.00186649618652268
771	0.0034736565668112
772	0.00508459337926581
773	0.00682238288679571
774	0.00792372596889379
775	0.00853100473109691
776	0.00854533878596442
777	0.00822344337306902
778	0.0081918600811548
779	0.00871867010040717
780	0.00966977542250902
781	0.0103832507175952
782	0.0103024787895549
783	0.00994115289681474
784	0.010086857814656
785	0.0102883591142131
786	0.00982208416310471
787	0.00875550269186931
788	0.00765377928213695
789	0.00692079978780669
790	0.00661210584841854
791	0.00673709150025559
792	0.00726158278619948
793	0.00768695840399403
794	0.00744904669129198
795	0.00680074174577783
796	0.00636020759260703
797	0.00633039770221444
798	0.00665477225876998
799	0.00727337010900442
800	0.00794500858323488
801	0.00849214251537944
802	0.00835940440903471
803	0.00664502139414935
804	0.00317489197567511
805	-0.000765123279450108
806	-0.00331800387886005
807	-0.00356303128869229
808	-0.00200117962273794
809	-1.28267476782185E-05
810	0.00126421847568281
811	0.00062303480474668
812	-0.000617854962044362
813	-0.00128617014203769
814	-0.000651366524962782
815	0.000966172844172775
816	-0.00789291419904714
817	-0.0279717289921422
818	-0.0384190285560209
819	-0.0267984849650134
820	-0.000453391635147682
821	-0.00366448375505968
822	0.0912602774811262
823	0.273010344456196
824	0.455923894454756
825	0.618369045453491
826	0.748024529118723
827	0.843854426355549
828	0.910958708021724
829	0.953850239233176
830	0.971492797237914
831	0.956774792506053
832	0.900032176677442
833	0.79547715860781
834	0.647252123819243
835	0.471489637255729
836	0.292362695057051
837	0.133474823582915
838	0.0147169677536994
839	-0.0193997888374753
840	-0.0315445481241881
841	-0.0296888607645087
842	-0.0215441801643834
843	-0.00877392201083182
844	0.00144226983759665
845	0.0200534903701026
846	0.0119001338009639
847	0.00606245215617207
848	0.00473264899208914
849	0.00603784977980126
850	0.00247954979455756
851	-0.00271938593829191
852	-0.00605729993040427
853	-0.00742004080160541
854	-0.00646683090039346
855	-0.00385067769251179
856	-0.0014686073983512
857	-0.000640846187309307
858	-0.00125477287960507
859	-0.00204439246304844
860	-0.00156666660157612
861	-0.000606658578888641
862	0.000781110469105784
863	0.00237903187338873
864	0.0034123094499563
865	0.00301753829232609
866	0.000882143575012151
867	-0.00257304938934055
868	-0.00620228163408854
869	-0.00847839690798935
870	-0.00847709540738606
871	-0.00631833598575327
872	-0.0032553113784104
873	-0.000394423318283543
874	0.00184361161258551
875	0.00259669062992884
876	0.00269929924181156
877	0.00341826218181041
878	0.0056622807286999
879	0.00891567600635312
880	0.0120568170557931
881	0.0140343114512973
882	0.0143896668468244
883	0.0132559120978613
884	0.0112941127286206
885	0.00957660510370317
886	0.00893457217271987
887	0.00925669270195328
888	0.00951855020889525
889	0.00915914942012819
890	0.00872866520711568
891	0.00886287920215523
892	0.00922286358829183
893	0.0090535368028668
894	0.00806952244599302
895	0.00665008880751827
896	0.00546939829797566
897	0.00467616418181649
898	0.00432215260296687
899	0.00435994438895193
900	0.0045948080154119
901	0.00528615444623881
902	0.00588373777961237
903	0.00612764981187297
904	0.00599439292223281
905	0.00606501802913328
906	0.00709097125978531
907	0.00953603697139727
908	0.0128588911896514
909	0.0153583601394871
910	0.0153355909070427
911	0.0125084853565625
912	0.00838301303673461
913	0.00501021619027142
914	0.00345391172730558
915	0.00330113592455916
916	0.00367898023202429
917	0.00392126162128648
918	0.00364613719227691
919	0.00249932076134485
920	0.000779787384374231
921	-0.00110132137471908
922	-0.00235374978447567
923	-0.00247479500885106
924	-0.00167983339210309
925	-0.000770555800286843
926	-0.000697384429102499
927	-0.00215487122839875
928	-0.00513205440746844
929	-0.00850911445893132
930	-0.0108200856194998
931	-0.0115749364646689
932	-0.0112322090790542
933	-0.0103097977007138
934	-0.00870795121637968
935	-0.00620472018164264
936	-0.00289788570665905
937	0.000405103489526937
938	0.0028069430047708
939	0.00370051708942754
940	0.00354267644519268
941	0.00451417008203236
942	0.00487489260994778
943	0.0049235758520183
944	0.0047654609573442
945	0.00437108734027447
946	0.00393424330260927
947	0.00366425100460788
948	0.00356852161094423
949	0.00339531625638756
950	0.00276127421918204
951	0.00181258822769337
952	0.00113149449748562
953	0.00103518472717212
954	0.00121813075998034
955	0.00125934935604732
956	0.0010440402669758
957	0.000699763123918729
958	0.000526809259696392
959	0.000390345726003716
960	7.24753590475302E-13
961	-0.00353078681295926
962	-0.0064536147053218
963	-0.00798563754081272
964	-0.00765140636039519
965	-0.00598943343348424
966	-0.0038571442057389
967	0.000367779101509313
968	0.00104867650334484
969	0.00429790621171833
970	0.0178082681420051
971	-0.0193355773366761
972	0.0856437309793989
973	0.26509051506163
974	0.447670519771521
975	0.611943199342292
976	0.744765891593914
977	0.843222421948226
978	0.911821170033093
979	0.956180811589718
980	0.976579165720892
981	0.965593531447126
982	0.912796507763559
983	0.8118451856798
984	0.666506009241886
985	0.492667770594522
986	0.313684876638078
987	0.152740870579919
988	0.0248003382283599
989	-0.0372415145519653
990	-0.0270618143483148
991	-0.0211104336543002
992	-0.0219708678783945
993	-0.0178176352465584
994	-0.00759140604158404
995	-0.0140493838852791
996	-0.0189764909642207
997	-0.0175759400811728
998	-0.0132526067584138
999	-0.00805169340424072
1000	-0.00171760569084256
1001	-0.00242358228426554
1002	-0.00300980728904676
1003	-0.00249322279009334
1004	-0.00209842315476294
1005	-0.00238630172819398
1006	-0.0031363990207609
1007	-0.00391061512227964
1008	-0.0041166400132937
1009	-0.00358717728830982
1010	-0.00290596393243447
1011	-0.00260792917394781
1012	-0.00287081100292141
1013	-0.00357820746330617
1014	-0.00440767579841861
1015	-0.00559541408149755
1016	-0.00675128730422614
1017	-0.00768781150935638
1018	-0.00838312086908388
1019	-0.00894880391957997
1020	-0.00947965444736099
1021	-0.00989603383375481
1022	-0.0101489978695355
1023	-0.00997659745755186
1024	-0.00917006036721091
1025	-0.0079848956334132
1026	-0.00600663153761616
1027	-0.00246713994631875
1028	0.00208733571061259
1029	0.00168050278784904
1030	0.000331645572103412
1031	-0.00204667850303508
1032	-0.00437724830135267
1033	-0.00572380441744258
1034	-0.00582102952967034
1035	-0.00493682266682072
1036	-0.00358027487665424
1037	-0.0025472549492207
1038	-0.00247016280127355
1039	-0.00312660927595232
1040	-0.00390086908610954
1041	-0.00441094700526889
1042	-0.00470178268132315
1043	-0.0045108345223781
1044	-0.00326407435174758
1045	-0.00142160076069331
1046	-0.000443592640735346
1047	0.00117267192294435
1048	0.00351818901179968
1049	0.00535275249974632
1050	0.007175837130319
1051	0.00898548263199928
1052	0.0109222007669416
1053	0.0129573885696743
1054	0.0146104274441825
1055	0.0154438197436946
1056	0.0153088563235002
1057	0.014215938412562
1058	0.0123985465771881
1059	0.0106720185206939
1060	0.00979710334378581
1061	0.01003398470192
1062	0.0108576159527587
1063	0.0114452031001235
1064	0.0110321996912432
1065	0.00943209111483156
1066	0.00722454963117514
1067	0.00556219137672542
1068	0.00525795587289224
1069	0.00599549337231053
1070	0.00709229957200819
1071	0.0080407074759421
1072	0.0081457721960021
1073	0.00713037297283847
1074	0.00556457623987683
1075	0.00442692721649962
1076	0.00421405952077691
1077	0.0048358166048672
1078	0.00553539741990505
1079	0.00566374285685356
1080	0.00512553512324132
1081	0.004027709196194
1082	0.0024102562776136
1083	0.00048576342994977
1084	-0.00130766587957964
1085	-0.00274309940948569
1086	-0.00375238282678936
1087	-0.00424211346714287
1088	-0.00396418068538651
1089	-0.00328845403571165
1090	-0.00301787952041366
1091	-0.0033670450510499
1092	-0.00372766895867471
1093	-0.00405520060785136
1094	-0.00397073191987829
1095	-0.0034501502458113
1096	-0.00316938520531096
1097	-0.00362747687948684
1098	-0.0045354884406521
1099	-0.00568381764492187
1100	-0.00718242513370626
1101	-0.00892333636328146
1102	-0.0104509268720676
1103	-0.0113036311787198
1104	-0.0115612173731137
1105	-0.0115615802254325
1106	-0.0113202846119975
1107	-0.0107689971925851
1108	-0.0100727480306659
1109	-0.0094429876086366
1110	-0.00911858748197858
1111	-0.00914474193442061
1112	-0.00929757948358656
1113	-0.009514873883262
1114	-0.00965252419597107
1115	-0.0095321436017457
1116	-0.00872855663224925
1117	-0.0054401738711789
1118	0.00598199540787903
1119	-0.0172611007724583
1120	-0.0315183997817456
1121	-0.00326217330245981
1122	0.101570586033034
1123	0.27703128604999
1124	0.457466989905612
1125	0.620243094086945
1126	0.751090146230098
1127	0.846746249919292
1128	0.911690690092854
1129	0.951881086686839
1130	0.968384820851171
1131	0.95503887143029
1132	0.901818896496621
1133	0.801700913015239
1134	0.656872988295518
1135	0.480857455940395
1136	0.295767870218384
1137	0.1257568035535
1138	-0.01189228662777
1139	-0.0895342899712404
1140	-0.0599531762410237
1141	-0.021215359529478
1142	-0.0270906410207203
1143	-0.0279098439563938
1144	-0.0234550112237883
1145	-0.0126196940739192
1146	-0.0237354096959734
1147	-0.0273322578896824
1148	-0.0253140341156666
1149	-0.0190923214789365
1150	-0.00930887028428629
1151	-0.00528574209693033
1152	-0.00490599414641224
1153	-0.00429057818318768
1154	-0.00436400187564345
1155	-0.00527133285667958
1156	-0.00655332428091526
1157	-0.00730883905515611
1158	-0.00634016136044124
1159	-0.00367390186558225
1160	-0.000983682184369172
1161	-3.14301201029821E-05
1162	0.000483947136785901
1163	6.51498655059868E-05
1164	-0.000569277232841614
1165	-0.00095950474350559
1166	-0.000809340437001538
1167	0.00019365092585133
1168	0.001828391573369
1169	0.00346241757291921
1170	0.00474089065909311
1171	0.00555368717489557
1172	0.00564219228279228
1173	0.00488220716907506
1174	0.00358656575309624
1175	0.00223171975785874
1176	0.000990605681820966
1177	-0.000334404987071935
1178	-0.00188199514047938
1179	-0.00344730194733245
1180	-0.00492787710977893
1181	-0.006518798290017
1182	-0.00836024342179087
1183	-0.00876841764662117
1184	-0.00788576842187183
1185	-0.00613947144906035
1186	-0.00328706655652411
1187	0.000136281912475056
1188	0.00301782244528681
1189	0.00481263613905014
1190	0.0059856361109496
1191	0.00715218238117643
1192	0.00842639345869145
1193	0.00976224536935888
1194	0.0112377399759112
1195	0.0129741221709736
1196	0.0143453254716093
1197	0.0146130948393761
1198	0.0136647842235647
1199	0.0118341183180632
1200	0.00980778304099772
1201	0.00844939985391591
1202	0.00820632114856323
1203	0.00878821398323737
1204	0.00906518733900441
1205	0.00791463123613312
1206	0.00562870550302819
1207	0.00314784463849094
1208	0.000921078999880365
1209	-0.000916653410740764
1210	-0.0018181920808189
1211	-0.00115520247133816
1212	0.000795273878637204
1213	0.0025645133345904
1214	0.00278350462424726
1215	0.00159394567241122
1216	-0.000236907012009624
1217	-0.0019247870806538
1218	-0.00254388951519502
1219	-0.00250130015930949
1220	-0.00228044468221356
1221	-0.00261858963155248
1222	-0.00357492226711997
1223	-0.00434342826231671
1224	-0.00428751967045571
1225	-0.00378257981489583
1226	-0.00314650081463697
1227	-0.00237461392009664
1228	-0.00155879840160367
1229	-0.000727231124102445
1230	-2.45456060099514E-05
1231	0.000348420986924225
1232	0.000595017737339276
1233	0.000376063216720013
1234	-0.00028448297372563
1235	-0.00130502501828289
1236	-0.0026324798795514
1237	-0.00389906654191918
1238	-0.00482706328340043
1239	-0.00545380961209219
1240	-0.00589041483266328
1241	-0.00635472571363493
1242	-0.00675982815576504
1243	-0.0066036302382031
1244	-0.00537217855553251
1245	-0.00294185429483207
1246	0.000511612874106504
1247	0.00453432431741874
1248	0.00746632468820962
1249	0.00796568328368608
1250	0.006535025481611
1251	0.00500704104041461
1252	0.00517856952856732
1253	0.00697255515278528
1254	0.00911361597158589
1255	0.0102580710385496
1256	0.0092660194325731
1257	0.00589721259825637
1258	0.00138422909355995
1259	-0.00234732566140394
1260	-0.00394333081321463
1261	-0.00343399984693349
1262	-0.00195576130451514
1263	-0.000825777889346568
1264	-0.000971337748026713
1265	-0.00267947642834088
1266	-0.00482438425829912
1267	-0.00399638531959567
1268	-0.0301675951915854
1269	-0.0396685964170302
1270	-0.0451831662776101
1271	-0.0460436155945558
1272	0.0498755369462458
1273	0.214833652504609
1274	0.388046112469411
1275	0.548919037201657
1276	0.68346990025492
1277	0.78651687557506
1278	0.859867278189043
1279	0.907244705193222
1280	0.928998192454614
1281	0.920253348554482
1282	0.873203812250821
1283	0.781820273183186
1284	0.647115468879761
1285	0.479578210251574
1286	0.298791448506122
1287	0.128450655334262
1288	0.0219856532289384
1289	-0.019795926586653
1290	-0.0308161399470066
1291	-0.0231161877335637
1292	-0.0277624249785049
1293	-0.0286540054439683
1294	-0.0223148317781607
1295	-0.00770490301533755
1296	-0.00109561705912142
1297	-0.00860607808500902
1298	-0.011204377844237
1299	-0.010354561000014
1300	-0.00668696926678081
1301	-0.00120211917217716
1302	-0.00142045885746711
1303	-0.000288596262222995
1304	0.00103988482486272
1305	0.00193612813315269
1306	0.00227488713299806
1307	0.00233203294084205
1308	0.00290469512060554
1309	0.0032057211051324
1310	0.00412714711710294
1311	0.00625866559633437
1312	0.00926123967222736
1313	0.0119843112156417
1314	0.0134124235819115
1315	0.0134317493706533
1316	0.0124066923036139
1317	0.0108041913069883
1318	0.00922167748298364
1319	0.00837451858934912
1320	0.00843809388634043
1321	0.0090596498018698
1322	0.00986311792375716
1323	0.0100962456090627
1324	0.00907862198998544
1325	0.00645392183081128
1326	0.00281859780564275
1327	-0.00015291562414177
1328	-0.00104052175524316
1329	8.30504773290386E-05
1330	0.00183740030929869
1331	0.00284205773822066
1332	0.00276572132000297
1333	0.00409978421716062
1334	0.00572062466163459
1335	0.0069571041185128
1336	0.00812031779801714
1337	0.00953255410877318
1338	0.0109784364786947
1339	0.0118469965517534
1340	0.0119669266054672
1341	0.0114463241271778
1342	0.0105833446007608
1343	0.00949839967282173
1344	0.00840472551344362
1345	0.00772027249836071
1346	0.00710726709047549
1347	0.00613097165124543
1348	0.00510684059918276
1349	0.00471620446053578
1350	0.00523519333636102
1351	0.00599885594627381
1352	0.00629955644936331
1353	0.00593861211933699
1354	0.00523672648580487
1355	0.00467560438379166
1356	0.00446983929906253
1357	0.00452073372365192
1358	0.00484146656232554
1359	0.00536802613443399
1360	0.0056224527916271
1361	0.00524731142886026
1362	0.00444279293162708
1363	0.00366459250422224
1364	0.00321024996330266
1365	0.00330721674809809
1366	0.0035874851282216
1367	0.00310528501908891
1368	0.00194422418492479
1369	-0.000718020030973321
1370	-0.00350286434651537
1371	-0.00500213278409944
1372	-0.00485602134351382
1373	-0.00359814721679186
1374	-0.00217716066813978
1375	-0.00141410292707178
1376	-0.00150990515260219
1377	-0.00174707347707681
1378	-0.00130067395029698
1379	0.000175478800571227
1380	0.00240353822296413
1381	0.00475133944142669
1382	0.00642085554339644
1383	0.0066704405126643
1384	0.00527142772698141
1385	0.00289314720694733
1386	0.000746501038392466
1387	-0.00019537136937231
1388	9.80512572397174E-05
1389	0.000532237075319131
1390	0.000170956485163742
1391	-0.000886587627704216
1392	-0.00198205258627127
1393	-0.00279141548060124
1394	-0.00311072992751349
1395	-0.00233849927795404
1396	-0.000585665522692125
1397	0.00105144878331487
1398	0.0016701349569388
1399	0.00163365123792403
1400	0.00156179979100557
1401	0.00129108159096347
1402	0.000584559331187506
1403	-0.000728792659899113
1404	-0.00229876542141483
1405	-0.00344926404294199
1406	-0.00357427509018748
1407	-0.00262156123844193
1408	-0.000905490180031165
1409	0.000774277416212499
1410	0.00162267988123688
1411	0.00134999841949934
1412	0.000454449661646095
1413	-0.000255565112354361
1414	-0.000891938438599027
1415	-0.00495308682883433
1416	-0.00820577219292318
1417	-0.010436704926434
1418	-0.0090490484986816
1419	0.00386072291885853
1420	0.0411260333048347
1421	-0.00897457119418732
1422	0.0470937691528803
1423	0.202986667865659
1424	0.373468758283096
1425	0.535930560008865
1426	0.672805266975814
1427	0.776740671024214
1428	0.849618414512875
1429	0.89678602899275
1430	0.921276457673429
1431	0.920411476910289
1432	0.886374581460231
1433	0.810708891338393
1434	0.690478080135463
1435	0.533341720344595
1436	0.357999604735866
1437	0.188380021206939
1438	0.0445229203974549
1439	-0.0438236297746926
1440	-0.0414471311955822
1441	-0.017860266963666
1442	-0.0199767764903669
1443	-0.0181697160761303
1444	-0.0106802912437303
1445	-0.0147992707698137
1446	-0.0157037311248587
1447	-0.00924576974617253
1448	0.00291216747682199
1449	0.00857967330176734
1450	0.00251968243544809
1451	-0.00130239349687145
1452	-0.00312655060446332
1453	-0.00365279386646478
1454	-0.00363449242122726
1455	-0.00370153190750955
1456	-0.00411760287079233
1457	-0.00468119815842272
1458	-0.00457763160795821
1459	-0.00349778796461919
1460	-0.00275268434313602
1461	-0.00303213628913568
1462	-0.00437321674000657
1463	-0.00596867245228339
1464	-0.00684000250549843
1465	-0.00633426345960686
1466	-0.00471970807437572
1467	-0.00329389232933863
1468	-0.00282983693875849
1469	-0.00342005119483701
1470	-0.00532326338961298
1471	-0.00776384513156358
1472	-0.00913813045504241
1473	-0.00845204042595071
1474	-0.00617779643448557
1475	-0.00376255025652483
1476	-0.00147516693968441
1477	-0.00199979157974894
1478	-0.00402098638970472
1479	-0.00596414172343884
1480	-0.00654800850269055
1481	-0.00503253743958965
1482	-0.00175657610959945
1483	0.00176159312961488
1484	0.00353313370901276
1485	0.00267396630351868
1486	6.68125531433361E-05
1487	-0.00291189857506424
1488	-0.00533224710649449
1489	-0.00642080864430739
1490	-0.00538921951570615
1491	-0.00274136258398983
1492	-0.00109648419962127
1493	-0.00129566680129756
1494	-0.00321393250565905
1495	-0.00573700961267321
1496	-0.0074536827571734
1497	-0.00738363393216446
1498	-0.00519756471662447
1499	-0.00176172836918909
1500	0.00145832921114675
1501	0.0029358254783034
1502	0.00235624744136942
1503	0.000791468075547641
1504	-0.000500391891179675
1505	-0.000777872044068317
1506	-1.44231087944036E-05
1507	0.00123663260539786
1508	0.0023682182692113
1509	0.00304781997263603
1510	0.00294189847006976
1511	0.00161688163842655
1512	-0.00109831857990628
1513	-0.00417649213031268
1514	-0.00584598562836902
1515	-0.00525146159284873
1516	-0.00295363297570361
1517	5.93823277341698E-05
1518	0.00299395631779475
1519	0.00499905124209477
1520	0.00558826356966335
1521	0.00500683348018072
1522	0.00408462162086209
1523	0.0037791290983904
1524	0.00410132409410835
1525	0.00415038962623271
1526	0.00340982991654926
1527	0.00189935727480872
1528	-0.000234875273704915
1529	-0.0026225601816634
1530	-0.00471546549223945
1531	-0.00606299492784501
1532	-0.0065059299853516
1533	-0.00651470967893886
1534	-0.00669410230599965
1535	-0.00671101010729558
1536	-0.0059101616499504
1537	-0.0042508061123101
1538	-0.00221965745087971
1539	-0.000262839805714066
1540	0.00111815132476067
1541	0.00144112076263525
1542	0.000742091438212356
1543	-9.41258262798783E-05
1544	0.000405887664200577
1545	0.00269624535806656
1546	0.00540551328916195
1547	0.00675403902269522
1548	0.0058763128264161
1549	0.00357219643515805
1550	0.0014665400952083
1551	0.000314013276238256
1552	-4.65326198195726E-05
1553	0.000139537570916559
1554	0.000415163336057844
1555	0.000256999283053005
1556	-0.000378581522696209
1557	-0.00120556226875124
1558	-0.00193078101926858
1559	-0.00249004168972533
1560	-0.00287460246057947
1561	-0.00271646604774389
1562	-0.00235435350451496
1563	-0.00238266041658619
1564	-0.00334245149119283
1565	-0.00436452930584608
1566	-0.00403246050490225
1567	-0.00129007088405331
1568	-0.00808148714649803
1569	-0.0205715018512791
1570	-0.0098772288692146
1571	0.0208118833149911
1572	0.0639974156672736
1573	0.211234683587094
1574	0.371548142095733
1575	0.524232085186057
1576	0.653010189559069
1577	0.750832498679813
1578	0.819365685268664
1579	0.863855982503011
1580	0.887127880902142
1581	0.886330505392621
1582	0.854080845173939
1583	0.782782172352938
1584	0.670219221526452
1585	0.523967024924104
1586	0.361451475612213
1587	0.204500817275957
1588	0.0713589343747998
1589	-0.0295820598611982
1590	-0.0256681178508558
1591	-0.00587852824909874
1592	-0.0125187586204305
1593	-0.0147012749415438
1594	-0.0143813485598372
1595	-0.0214999038849726
1596	-0.0199705711599734
1597	-0.015730947013239
1598	-0.013188667298607
1599	-0.00688023712309871
1600	0.00106022201893552
1601	0.000758553032980558
1602	-0.00131690482659508
1603	-0.00197590982811846
1604	-0.00169683116818931
1605	-0.00142168958585387
1606	-0.00166363247633683
1607	-0.001963042208601
1608	-0.0016068107747742
1609	-0.000509146393596893
1610	0.000384574136916171
1611	0.000223075903960535
1612	-0.00116161188407204
1613	-0.00319515339819532
1614	-0.00349093157220182
1615	-0.00278625029230284
1616	-0.00173127564988818
1617	-0.00110386464605483
1618	-0.000956370330086997
1619	-0.00109488859112616
1620	-0.00163872621162398
1621	-0.00325933357346742
1622	-0.00590939205690688
1623	-0.00855438049697455
1624	-0.00991084078468418
1625	-0.00930718426050703
1626	-0.00744847258005166
1627	-0.00573496329651846
1628	-0.00546527934666585
1629	-0.00692198117076259
1630	-0.00904799986334126
1631	-0.0103704868081707
1632	-0.00778889845152264
1633	-0.00510762757856753
1634	-0.00332669133098307
1635	-0.00252569818690063
1636	-0.00229626786409654
1637	-0.00302883127392306
1638	-0.00477337814959355
1639	-0.00638447756315941
1640	-0.00635400184826551
1641	-0.00460856043282831
1642	-0.00263730533710316
1643	-0.00179888004021223
1644	-0.0021754226025763
1645	-0.00310665880279259
1646	-0.00365173839664124
1647	-0.00298743165043902
1648	-0.00104044480377752
1649	0.00141830908030727
1650	0.00333692661082807
1651	0.00419778953546768
1652	0.00423758755616177
1653	0.00403498475562003
1654	0.00372127138444966
1655	0.00348797527780675
1656	0.00371743989050799
1657	0.00441978991102587
1658	0.00504668472031256
1659	0.00532856403894755
1660	0.0054182999007395
1661	0.00550082275577779
1662	0.00553388128622601
1663	0.00521794893862193
1664	0.00470422870411369
1665	0.00435128724394929
1666	0.00453011419330096
1667	0.00502079754372176
1668	0.00525238900620195
1669	0.00516138103864705
1670	0.00492307662638325
1671	0.00476864817217404
1672	0.00474540964168568
1673	0.00475990599943543
1674	0.00452591523462331
1675	0.00374454604532559
1676	0.00292475519204061
1677	0.00294477783067748
1678	0.00350615764169504
1679	0.00360124608327794
1680	0.00305617808196246
1681	0.00224786818287726
1682	0.00128651630076604
1683	-9.31094482581329E-05
1684	-0.00192028661436439
1685	-0.00402681115023995
1686	-0.00560021608580996
1687	-0.00545605805062621
1688	-0.00346657749811641
1689	-0.000870411513275826
1690	0.000706704231646427
1691	0.000536789377846958
1692	-0.00105025882277232
1693	-0.00248829736062817
1694	-0.00250822536585815
1695	-0.00121648865845714
1696	0.000407381270861151
1697	0.00133582606028426
1698	0.00115889237999056
1699	-0.000118617930681353
1700	-0.00192371383148782
1701	-0.00336065689430143
1702	-0.00371967482027458
1703	-0.00305329330784332
1704	-0.00160675409692601
1705	0.000304276596082786
1706	0.00176081847305909
1707	0.00219863523624042
1708	0.00202078254893934
1709	0.0023673372885753
1710	0.00347198612500677
1711	0.00469794115308275
1712	0.00549201010120726
1713	0.00571348585914677
1714	0.005702932120073
1715	0.00596137509447203
1716	0.00186302050416032
1717	-0.0100280881489141
1718	-0.0168101926048081
1719	-0.0123497081379043
1720	0.0127946457246395
1721	0.00135693313994523
1722	0.106263894232455
1723	0.240639265975759
1724	0.38804622521171
1725	0.528326566681642
1726	0.645727765513897
1727	0.733912208481073
1728	0.794478682702319
1729	0.832342744836424
1730	0.850333297082216
1731	0.845694659404188
1732	0.811180214628791
1733	0.739464468929327
1734	0.628644793448146
1735	0.48584492655921
1736	0.327439041597856
1737	0.17458857761828
1738	0.0455703309865498
1739	0.00426290653366834
1740	-0.011605537613363
1741	-0.0193645807028702
1742	-0.0184096631825525
1743	-0.0129033045852225
1744	-0.0134745824004909
1745	-0.0195434852689118
1746	-0.0168372810627204
1747	-0.00771206706113503
1748	0.00240801470194185
1749	-0.00208289984706767
1750	-0.0053422361032176
1751	-0.00772383267359089
1752	-0.00944765015199778
1753	-0.0103944943301713
1754	-0.00986012379544832
1755	-0.00752511103937081
1756	-0.00437617726682049
1757	-0.00195213399018712
1758	-0.000871377628655523
1759	-0.000512156237363115
1760	-0.000346408091132844
1761	5.78307485454843E-06
1762	0.000791685917377549
1763	0.00170994398985158
1764	0.00248443890981775
1765	0.00300180978629783
1766	0.00300423780431913
1767	0.00213620921891788
1768	0.000329329538359957
1769	-0.00243319536124886
1770	-0.00553777079304041
1771	-0.00762885509004718
1772	-0.00807651845867952
1773	-0.00763218942206834
1774	-0.00757426152270568
1775	-0.00868091745033439
1776	-0.00966988823951453
1777	-0.00955998776797173
1778	-0.00936820674188255
1779	-0.00858708140486897
1780	-0.00686937972442081
1781	-0.00465250016458185
1782	-0.00272665965599117
1783	-0.00143718861222908
1784	-0.000559168436581103
1785	0.000150595270525855
1786	0.000521892719959283
1787	0.000497489624862624
1788	0.000409920721409662
1789	0.000547432400026082
1790	0.000704868933354419
1791	0.000985128908467914
1792	0.00183168840999315
1793	0.00292191568483702
1794	0.00336844974506789
1795	0.00292439866333893
1796	0.00225059693724461
1797	0.00165363333186974
1798	0.000792302295991476
1799	-0.000426225450823381
1800	-0.00153338607253772
1801	-0.00182493543304929
1802	-0.00161880588144925
1803	-0.00164350769971122
1804	-0.0018013905156522
1805	-0.00213478152274149
1806	-0.00220477005268549
1807	-0.00206742203523902
1808	-0.00189283974349053
1809	-0.00140526934420393
1810	-0.000217847837490126
1811	0.00128565312851947
1812	0.00285064193427331
1813	0.0044417597430737
1814	0.00544070507436345
1815	0.00501473991776891
1816	0.00297773450223815
1817	0.000446242058174562
1818	-0.00134382564938562
1819	-0.00221012434401757
1820	-0.0026512045336915
1821	-0.00269066064865342
1822	-0.00230493584096791
1823	-0.00196321835254309
1824	-0.00222672179179995
1825	-0.00327116902190028
1826	-0.00444792504926284
1827	-0.00503932124664175
1828	-0.00485008952742305
1829	-0.00372205896998423
1830	-0.00210960478858624
1831	-0.000677142905075812
1832	0.000194725824329112
1833	0.00061782061315796
1834	0.000769051276549249
1835	0.000725241412098399
1836	-0.000203460191045224
1837	-0.00259288525222701
1838	-0.00556585908684326
1839	-0.00763289248786236
1840	-0.00847385732731709
1841	-0.00846803987437283
1842	-0.00808693055437004
1843	-0.00779137869653823
1844	-0.00778201070268381
1845	-0.00793715515463589
1846	-0.00771655276872707
1847	-0.00667957631578986
1848	-0.0049287601236756
1849	-0.00282715016463442
1850	-0.000700284409987262
1851	0.0011981903454199
1852	0.00269482554243439
1853	0.00370754552021424
1854	0.00412140294706376
1855	0.00391401615443954
1856	0.00332555010719204
1857	0.00287551678106013
1858	0.00285271330980663
1859	0.0032445178680689
1860	0.00375597206827649
1861	0.00174980032420535
1862	9.10170611092553E-05
1863	-0.00108441589517838
1864	-0.00230019364775558
1865	-0.00402576242426278
1866	-0.00580295372691353
1867	-0.00727999730102624
1868	-0.0402631094383707
1869	-0.0562761728048002
1870	-0.0437168061698117
1871	0.0122798332403704
1872	0.137046571736022
1873	0.282358383787738
1874	0.429518388474378
1875	0.561070454233686
1876	0.666196264338396
1877	0.742948985617261
1878	0.795785931023204
1879	0.829243185530302
1880	0.842594984312981
1881	0.828988780234837
1882	0.77946041114663
1883	0.689122502256936
1884	0.561567276136032
1885	0.409883651314374
1886	0.253845408729035
1887	0.113660359236121
1888	0.00212750696370279
1889	-0.0433512837898036
1890	-0.041986197012065
1891	-0.0278768532243134
1892	-0.0102752669837685
1893	-0.0193607226376002
1894	-0.0220825258798527
1895	-0.0159065154770133
1896	-0.00684964694208645
1897	-0.00426805302006983
1898	0.000787347138611949
1899	0.00509333849069549
1900	-0.000154167326698484
1901	-0.00276561141569687
1902	-0.00235127848819161
1903	0.000154546591971894
1904	0.00325968385823217
1905	0.0059129277166079
1906	0.00782917222710466
1907	0.009313932375278
1908	0.0109475587570671
1909	0.0130430975910372
1910	0.0152570427863736
1911	0.0171551943731032
1912	0.0183838722922474
1913	0.0185272391685061
1914	0.0169735360590977
1915	0.0137212635735295
1916	0.00994305061313128
1917	0.00754961810888233
1918	0.00731034471833425
1919	0.00831267935991775
1920	0.00919365531517258
1921	0.00882597811627761
1922	0.00684325981440281
1923	0.00406904882395054
1924	0.00187040349723588
1925	0.000838384221168553
1926	0.000573768495513605
1927	8.16963096923473E-05
1928	-0.00139709234926499
1929	-0.00237517502418427
1930	-0.0016390482564077
1931	-0.00105555311510841
1932	-0.000845684808467695
1933	-0.000242953608960761
1934	0.00166926528801525
1935	0.00472347402194373
1936	0.00760244785435304
1937	0.00886966116502208
1938	0.00835251333442955
1939	0.00677323847767752
1940	0.00537307858044755
1941	0.00500424328123472
1942	0.00552992306698741
1943	0.00605601972263514
1944	0.00592268063527968
1945	0.00493726069007039
1946	0.00324966861923315
1947	0.00139779925886785
1948	-0.000292388874072458
1949	-0.0016924692840945
1950	-0.00243580785161157
1951	-0.00236113781588188
1952	-0.00226704676126133
1953	-0.00294832740870277
1954	-0.0042093999780235
1955	-0.0057783173013064
1956	-0.00559882623983299
1957	-0.00504268397405383
1958	-0.00384117269084072
1959	-0.00183538690374974
1960	0.00028995814922439
1961	0.00164599862085879
1962	0.00215368170987063
1963	0.00205817968135591
1964	0.00153318894696497
1965	0.000943874059288419
1966	0.000845087101041031
1967	0.0014405997619491
1968	0.00229680370171081
1969	0.00235896144320691
1970	0.001185327817538
1971	-0.000266636035348711
1972	-0.00115260018260699
1973	-0.00144915462334438
1974	-0.00118880664938104
1975	-0.000131684865237958
1976	0.00152844717509026
1977	0.00245810359567145
1978	0.00255423866461513
1979	0.00260687442479934
1980	0.00294812797237398
1981	0.00314179187066088
1982	0.00297949365481998
1983	0.00276259593789518
1984	0.00267562583245251
1985	0.00261969816831709
1986	0.00261852513062877
1987	0.00320207925736327
1988	0.00453676971802963
1989	0.00594771497338797
1990	0.00630393068210822
1991	0.00495171680948658
1992	0.00212051906675015
1993	-0.000966272742104479
1994	-0.00275450817625256
1995	-0.00247651181022945
1996	-0.000693856029073459
1997	0.00126471783754312
1998	0.00221375368019494
[truncated: 1,063 more rows]
