# Supplementary material for: Structural and mechanistic insights into caseinolytic protease inhibition for antimicrobial development against Pseudomonas plecoglossicida
Source: PLoS Pathog. 2026 Feb 12;22(2):e1013909. doi: 10.1371/journal.ppat.1013909 (PMC12900304; doi:10.1371/journal.ppat.1013909)
Supplement: S1 File — (ZIP) [file ppat.1013909.s010.zip › S6 Fig/S6B Fig.txt]

Time (s)	Corrected Heat Rate (µJ/s)	Mole Ratio	Enthalpy (kJ/mol)	Mole Ratio	Fit (kJ/mol)
0	0.00431818508519655
1	0.00420584587293149	0.0694827058463422	-14.0046621058216
2	0.00299763737054093	0.125810291466857	-13.6666267349759
3	0.00146829581582608	0.182763739149822	-13.376302303364
4	0.000449372310612262	0.240350002918154	-13.036913134813
5	-3.74146376032058E-05	0.298576114061689	-12.8879056506935
6	-0.00104234139868709	0.357449181995707	-12.6293448193566
7	-0.00331318271517489	0.416976395128993	-12.3426362082407
8	-0.00622057489704275	0.477165021741537	-12.0801424249026
9	-0.00853938514794095	0.538022410871999	-11.6843682878293
10	-0.00957529679791946	0.599555993215021	-11.4070782032131	0.069187741314265	-13.9190347742147
11	-0.0094674690678147	0.661773282028521	-11.1076192775098	0.0747644054961289	-13.8904372135618
12	-0.00903240677490658	0.724681874051061	-10.801421011217	0.0803472046220872	-13.8618924283332
13	-0.00887967662841049	0.788289450429406	-10.8003816588831	0.0859361454412535	-13.8334003472158
14	-0.00896064684410192	0.852603777656399	-10.3910643258258	0.0915312347101657	-13.8049608988699
15	-0.00932330660373282	0.917632708519248	-10.3999680803706	0.0971324791927952	-13.7765740119499
16	-0.0103551473053187	0.983384183058351	-10.0591925555654	0.102739885660554	-13.748239615091
17	-0.011440389564612	1.04986622953678	-9.84743977639502	0.108353460892304	-13.7199576369193
18	-0.0116353055561973	1.11708696542052	-9.92528255638561	0.113973211674364	-13.6917280060438
19	-0.0106526720241078	1.18505459836964	-9.39863165666959	0.119599144800518	-13.6635506510599
20	-0.00910148544222977			0.125231267072026	-13.6354255005618
21	-0.00772542726002712			0.130869585297628	-13.6073524831218
22	-0.00704449595158962			0.136514106293555	-13.5793315273008
23	-0.00720052179759989			0.142164836883536	-13.5513625616524
24	-0.00785315843340584			0.14782178389881	-13.5234455147261
25	-0.00823191389534372			0.153484954178126	-13.4955803150524
26	-0.00788480522896862			0.159154354567761	-13.4677668911598
27	-0.00679812207773978			0.164829991921521	-13.4400051715632
28	-0.00511102649140582			0.170511873100753	-13.4122950847799
29	-0.00303769129922671			0.176200004974351	-13.3846365593084
30	-0.00104182680041731			0.181894394418767	-13.3570295236484
31	0.000246523372794627			0.187595048318018	-13.3294739062848
32	0.000251552332926508			0.193301973563692	-13.3019696357126
33	-0.00092864503137946			0.199015177054961	-13.2745166404056
34	-0.00248951759225235			0.204734665698586	-13.2471148488431
35	-0.00338409429012643			0.210460446408926	-13.2197641894972
36	-0.00356105086927982			0.216192526107945	-13.1924645908355
37	-0.00369730723168971			0.221930911725226	-13.1652159813279
38	-0.00410046319683488			0.227675610197971	-13.1380182894312
39	-0.00449637379769285			0.233426628471016	-13.1108714436155
40	-0.00457485976247085			0.239183973496837	-13.0837753723328
41	-0.00468018556873062			0.244947652235557	-13.0567300040525
42	-0.00527635228252166			0.250717671654958	-13.0297352672264
43	-0.00615138816773708			0.256494038730486	-13.0027910903187
44	-0.00643363899089877			0.262276760445261	-12.9758974017853
45	-0.00536893349909917			0.268065843790085	-12.9490541300915
46	-0.00307408927011465			0.273861295763452	-12.922261203698
47	-0.000451297786213445			0.279663123371552	-12.8955185510735
48	0.00165019995219495			0.285471333628287	-12.8688261006829
49	0.00297372134809848			0.291285933555271	-12.8421837809977
50	0.00367960765419184			0.297106930181844	-12.8155915204963
51	0.00394657734256043			0.30293433054508	-12.789049247652
52	0.00358151399916551			0.308768141689794	-12.7625568909507
53	0.00244274674426492			0.314608370668551	-12.7361143788823
54	0.00104930868924669			0.320455024541674	-12.7097216399413
55	0.000190622718662325			0.326308110377253	-12.6833786026245
56	0.000528374939307241			0.332167635251155	-12.657085195446
57	0.00185001144072316			0.338033606247031	-12.6308413469108
58	0.00311152668373893			0.343906030456324	-12.6046469855463
59	0.00345392047103132			0.349784914978278	-12.5785020398785
60	0.00283223616644079			0.355670266919948	-12.5524064384462
61	0.00201407894672911			0.361562093396208	-12.526360109797
62	0.00183420400229295			0.367460401529757	-12.5003629824884
63	0.00203503423550444			0.373365198451132	-12.4744149850823
64	0.00292218243666298			0.379276491298713	-12.4485160461592
65	0.0049458359864758			0.385194287218734	-12.4226660943014
66	0.00802835038744831			0.391118593365289	-12.39686505811
67	0.0117440422688588			0.397049416900344	-12.3711128661915
68	0.0163335403213267			0.402986764993744	-12.345409447174
69	0.0226867782969009			0.40893064482322	-12.3197547296859
70	0.0318183838099486			0.414881063574401	-12.2941486423776
71	0.0440081668031524			0.420838028440819	-12.2685911139074
72	0.0582194466579438			0.426801546623922	-12.2430820729524
73	0.072606658842048			0.432771625333079	-12.2176214482032
74	0.085459341579309			0.438748271785591	-12.192209168356
75	0.0956600979478708			0.444731493206697	-12.1668451621416
76	0.102976055939379			0.450721296829587	-12.1415293582848
77	0.107944105531857			0.456717689895406	-12.1162616855418
78	0.110730451419286			0.462720679653267	-12.0910420726773
79	0.110762959258608			0.468730273360256	-12.0658704484775
80	0.107263790766964			0.474746478281444	-12.0407467417442
81	0.100093476512711			0.480769301689894	-12.0156708812964
82	0.0902349464391676			0.486798750866671	-11.9906427959721
83	0.079148113392975			0.492834833100848	-11.9656624146255
84	0.067928908346687			0.498877555689517	-11.9407296661372
85	0.0571370522919494			0.504926925937801	-11.9158444793957
86	0.047061299024449			0.510982951158854	-11.8910067833234
87	0.0382739405288106			0.51704563867388	-11.8662165068509
88	0.0314023237298642			0.523114995812135	-11.8414735789346
89	0.0264520563003003			0.529191029910938	-11.8167779285552
90	0.022884943581758			0.535273748315681	-11.7921294847074
91	0.0201473887262296			0.541363158379835	-11.7675281764157
92	0.0180124277927405			0.547459267464961	-11.7429739327194
93	0.0161639193330387			0.55356208294072	-11.7184666826881
94	0.0138007980063009			0.559671612184879	-11.6940063554096
95	0.0105659684341219			0.565787862583322	-11.6695928799977
96	0.00678280854519642			0.571910841530058	-11.6452261855866
97	0.00308725865409087			0.578040556427231	-11.6209062013418
98	0.000368761966640818			0.584177014685126	-11.5966328564467
99	-0.000903798047275473			0.590320223722184	-11.5724060801126
100	-0.000978076700093311			0.596470190965003	-11.5482258015778
101	-0.000543146774020897			0.602626923848352	-11.5240919501022
102	-0.000413172280559593			0.608790429815182	-11.5000044549784
103	-0.000934241125179369			0.614960716316629	-11.4759632455211
104	-0.00170589493168904			0.621137790812027	-11.4519682510726
105	-0.00194217508376937			0.627321660768915	-11.4280194010069
106	-0.00121366464884431			0.633512333663051	-11.4041166247187
107	0.000216674732016031			0.639709816978411	-11.3802598516351
108	0.00145231717519323			0.645914118207211	-11.3564490112113
109	0.00161106617380824			0.652125244849903	-11.3326840329351
110	0.000836684847527636			0.658343204415194	-11.3089648463165
111	-0.000223507877905149			0.664568004420051	-11.2852913809016
112	-0.00142551077330211			0.67079965238971	-11.2616635662623
113	-0.00219030063279035			0.677038155857686	-11.2380813320042
114	-0.0017629014491547			0.68328352236578	-11.2145446077627
115	-0.000738009102249748			0.689535759464092	-11.1910533231998
116	0.000136071226577883			0.695794874711027	-11.1676074080185
117	0.000373722888241446			0.702060875673305	-11.1442067919473
118	-0.00013466112797289			0.708333769925971	-11.1208514047491
119	-0.000978084981838379			0.714613565052402	-11.0975411762143
120	-0.00134770162955533			0.720900268644319	-11.0742760361753
121	-0.000711454326463468			0.727193888301793	-11.0510559144925
122	0.000301194407626326			0.733494431633258	-11.0278807410582
123	0.00104497288181449			0.739801906255517	-11.0047504458037
124	0.00120441219088718			0.746116319793752	-10.9816649586927
125	0.000581781113609736			0.752437679881534	-10.9586242097229
126	-0.00125854386355684			0.758765994160832	-10.935628128925
127	-0.00390962056351896			0.765101270282021	-10.9126766463713
128	-0.00618363051447091			0.771443515903893	-10.8897696921641
129	-0.00719814978656075			0.777792738693666	-10.8669071964456
130	-0.00711418992769097			0.784148946326993	-10.8440890893922
131	-0.00631808779583309			0.790512146487968	-10.8213153012156
132	-0.00538152325033536			0.796882346869143	-10.7985857621706
133	-0.00494489186331748			0.803259555171529	-10.7759004025429
134	-0.00506211081443553			0.809643779104611	-10.7532591526596
135	-0.00521476472910365			0.816035026386355	-10.7306619428845
136	-0.00474531810705514			0.822433304743215	-10.7081087036218
137	-0.00292787663127569			0.828838621910149	-10.685599365309
138	0.000534939342074381			0.835250985630622	-10.6631338584335
139	0.00417577992418217			0.841670403656619	-10.6407121135095
140	0.00591069350032569			0.84809688374865	-10.6183340610977
141	0.00548828345455377			0.854530433675766	-10.5959996318003
142	0.0041926830175214			0.860971061215563	-10.5737087562542
143	0.00319073047145935			0.867418774154194	-10.5514613651453
144	0.00355857113795821			0.873873580286377	-10.5292573891877
145	0.00521734406012797			0.880335487415405	-10.507096759152
146	0.00694910926200976			0.886804503353155	-10.4849794058388
147	0.00729908788598266			0.893280635920101	-10.4629052600956
148	0.00570067280757769			0.899763892945315	-10.4408742528092
149	0.00286710901960419			0.906254282266487	-10.418886314915
150	-0.00017560634222491			0.912751811729926	-10.3969413773836
151	-0.00265409763611046			0.919256489190575	-10.3750393712341
152	-0.00367145985238437			0.925768322512017	-10.3531802275283
153	-0.0029006319309417			0.932287319566485	-10.331363877367
154	-0.000795757388999618			0.938813488234875	-10.3095902519006
155	0.00116428704350824			0.945346836406751	-10.287859282321
156	0.0013187381269546			0.951887371980355	-10.2661708998666
157	-0.000657110138931216			0.958435102862622	-10.2445250358177
158	-0.00353457597539375			0.964990036969181	-10.222921621505
159	-0.00530286759615706			0.971552182224373	-10.2013605882968
160	-0.00460218605591933			0.978121546561253	-10.179841867617
161	-0.00156649707255951			0.984698137921607	-10.158365390924
162	0.00208849922933041			0.991281964255954	-10.1369310897313
163	0.00409746820633927			0.997873033523562	-10.1155388955952
164	0.00329840275108495			1.00447135369245	-10.0941887401243
165	0.00011766915007172			1.01107693273942	-10.0728805549655
166	-0.00376990710441305			1.01768977865003	-10.0516142718169
167	-0.0068749872077376			1.02430989941862	-10.0303898224306
168	-0.00854985325797486			1.03093730304834	-10.0092071385929
169	-0.00859995210045383			1.03757199755114	-9.98806615215369
170	-0.00748455777765855			1.04421399094779	-9.96696679499901
171	-0.00632370048964503			1.05086329126786	-9.94590899907204
172	-0.0056475731087744			1.05751990654979	-9.92489269636132
173	-0.00568421562626042			1.06418384484082	-9.90391781890258
174	-0.00649159314278336			1.07085511419708	-9.882984298786
175	-0.00750129069720629			1.07753372268355	-9.86209206814594
176	-0.0078123972039208			1.08421967837407	-9.84124105917524
177	-0.00687266565219602			1.09091298935138	-9.8204312041079
178	-0.0048731636149455			1.0976136637071	-9.79966243523324
179	-0.00259564522004041			1.10432170954176	-9.77893468489117
180	-0.000838458883677617			1.1110371349648	-9.75824788547027
181	0.000804451177685905			1.11775994809457	-9.73760196941355
182	0.00289127616652252			1.12449015705837	-9.71699686921515
183	0.00473316359428111			1.13122776999243	-9.69643251742048
184	0.0054796845656			1.13797279504193	-9.6759088466231
185	0.00473445950665052			1.14472524036101	-9.65542578947711
186	0.00270095495800149			1.15148511411278	-9.63498327868331
187	0.000551920345245094			1.15825242446934	-9.61458124699301
188	-0.000484721721178971			1.16502717961177	-9.59421962721898
189	8.33440354313097E-05			1.17180938773015	-9.57389835221953
190	0.00213831658629715			1.17859905702359	-9.55361735491295
191	0.00442360397303787
192	0.00510456389463343
193	0.00364112999352528
194	0.000737476327557829
195	-0.00267112976818851
196	-0.0050911406028149
197	-0.00519091422923168
198	-0.00264862664599264
199	0.0018107728607788
200	0.00627754644121126
201	0.00880075986913198
202	0.00879963707652109
203	0.00660789042255772
204	0.00337601089157147
205	0.000542789651049702
206	-0.00125087894960529
207	-0.0017749022671012
208	-0.00113786651365899
209	-0.00024575964285134
210	3.43555103370363E-05
211	0.00120466963062427
212	0.00195783016121709
213	0.00251912197948911
214	0.0031402232543627
215	0.00369339235372479
216	0.00481254646734897
217	0.00787796104714289
218	0.0154145328484674
219	0.031389062793977
220	0.0607489366057621
221	0.106891408727222
222	0.168069632012987
223	0.237241115481751
224	0.305554134505869
225	0.366316629090051
226	0.416320926843468
227	0.455357036814505
228	0.484986082768899
229	0.506174984378845
230	0.517219620069326
231	0.514045037694359
232	0.492549484189382
233	0.451500857537624
234	0.394075361824903
235	0.327037185388861
236	0.259423555578493
237	0.199953379570431
238	0.15402899468539
239	0.121728389484858
240	0.0985386844763383
241	0.0795295993461309
242	0.0624026237391888
243	0.0471612238045509
244	0.0344988911361952
245	0.0247166503964138
246	0.017821551137061
247	0.0129163295992925
248	0.00886330762438092
249	0.00539937343597785
250	0.00289983263435545
251	0.00161964895347921
252	0.000948481262142309
253	0.000101849762899064
254	-0.0010692092494935
255	-0.00204248503047211
256	-0.00213025799301647
257	-0.00292148394447622
258	-0.00290669209198313
259	-0.0025914111685239
260	-0.00225743598547012
261	-0.00215074632777146
262	-0.00139671070519398
263	-0.000479791073345837
264	-0.000308055229439219
265	-0.000316919793050374
266	-0.000400435959164724
267	-0.00144464375779307
268	-0.00116442751490808
269	-0.000351698971797987
270	0.000279560682173496
271	0.000544080325681762
272	0.000489377279023984
273	-0.000104484016489437
274	-0.000779803487745312
275	-0.000867230160281451
276	-7.96853988873636E-05
277	0.00062608102841466
278	0.000757446615821777
279	0.000852491564941715
280	0.000447339988937756
281	-0.000661201170046866
282	-0.00212288970007535
283	-0.00162509256755072
284	-0.000330258694177132
285	0.000888144487831255
286	0.00169200857658325
287	0.00221967797968148
288	0.00260033107228708
289	0.002545836456747
290	0.00159620385571202
291	0.000536862876572286
292	-0.000220039834715635
293	-0.000573055260304045
294	-0.00038754923406259
295	0.000397143575042946
296	0.00130409707104207
297	0.00140670220341121
298	0.00051306489761771
299	-0.000661571898490365
300	-0.00110650578841387
301	-0.000508648879630869
302	0.000975395412055491
303	0.00246931442035248
304	0.00316868945418491
305	0.00262861024107508
306	0.000989495440663291
307	-0.000814565399537059
308	-0.00181221382665342
309	-0.00136729530179025
310	0.000193659122288636
311	0.00195611435061949
312	0.00304665287845296
313	0.00285055520784283
314	0.00188494182579291
315	0.00118218381686575
316	0.000587966015714869
317	0.000777338042269093
318	0.00171917453847925
319	0.00291718154913667
320	0.00356585241804908
321	0.0032461724169508
322	0.001894104396996
323	0.000504626109147921
324	-2.99359302573521E-05
325	0.000298064693723177
326	0.000439055591868964
327	-0.000159912951119168
328	-0.000139505226286474
329	0.000352627554320861
330	0.0010326449580873
331	0.00133580454915716
332	0.000678133017260052
333	-0.000787287978241125
334	-0.00153368573479895
335	-0.00173857896908203
336	-0.00187900227314231
337	-0.0022574280240093
338	-0.00245604412626221
339	-0.00184957411381959
340	0.000263841190943026
341	0.00239515169774052
342	0.00310144397587919
343	0.00205689162774547
344	0.000449787307232441
345	-0.00118823606003104
346	-0.00124831814255799
347	-0.000151154768573747
348	0.000989105775005328
349	0.00105364421197862
350	-0.000115548140513511
351	0.000317126062583384
352	0.000783319723211662
353	0.000672100711781809
354	0.000337910352655513
355	0.000130490143348538
356	-0.000607671336766202
357	0.000179803995891348
358	0.000734586893329947
359	0.000491602228322563
360	0.0004457572571539
361	9.40909478686081E-06
362	0.000578710121232007
363	0.000689750653450005
364	0.000685486472519869
365	0.000516973393828835
366	0.000158109682018903
367	0.00271621554884405
368	0.00992603372586132
369	0.0260799628836992
370	0.0559265761713306
371	0.102354523182854
372	0.164125864281615
373	0.235155172326756
374	0.306270207945019
375	0.369004979075456
376	0.418783405110418
377	0.455826773806109
378	0.483015288318541
379	0.502000685946783
380	0.511483315284011
381	0.507679054772325
382	0.486024227949272
383	0.444188232497154
384	0.384921828437754
385	0.316232976934188
386	0.248673877112793
387	0.191131483580037
388	0.147387201738951
389	0.115905891644886
390	0.0920126325602553
391	0.0713575376298365
392	0.0524841448159492
393	0.0365977624191913
394	0.0253703600175754
395	0.0192612885340253
396	0.0167876436263441
397	0.0153203457049784
398	0.0130121110375114
399	0.00940790939715441
400	0.00503077102540317
401	0.00123202913930243
402	-0.000649434063376475
403	-0.00144047519829371
404	-0.00147600539783355
405	-0.000297307242959732
406	0.000347209831303985
407	0.000938797809936887
408	0.00145278981965191
409	0.000787241867499233
410	-7.6540961089222E-06
411	-0.000738174100689548
412	-0.000867838209273941
413	-0.00115120741173769
414	-0.000996600357780153
415	-0.000347501145128604
416	0.000378690175068641
417	0.000868208876809717
418	2.94862072394153E-05
419	-0.00180501991671633
420	-0.00333681129518482
421	-0.00327468389653518
422	-0.00305574555606825
423	-0.00196741713575932
424	-0.000824871142725669
425	-0.000291047895046859
426	-0.000624262896479877
427	-0.00133064744575506
428	-0.00179500328368931
429	-0.00185389089352839
430	-0.00170650703137198
431	-0.00121639008116858
432	-0.000222801918681625
433	0.000491955153506751
434	0.000523124464223201
435	1.45231637134202E-05
436	-0.000484990495252191
437	-0.000180514544993571
438	0.000826910848672924
439	0.00231850696714275
440	0.00324091902045609
441	0.00298442481495442
442	0.00210777213726487
443	0.00144785690100946
444	0.00116919446440988
445	0.000789708928579103
446	-0.000168076248954208
447	-0.00168541458201332
448	-0.00190341830906959
449	-0.00169579871277392
450	-0.00123404892909207
451	-0.000781385950958224
452	-0.000694585132890779
453	-0.00113753226321478
454	-0.00161430260278905
455	-0.00131721851572308
456	-6.14185087641772E-05
457	0.00185620551361865
458	0.00344975518524393
459	0.00384751945219364
460	0.00311143303882488
461	0.00157612795763384
462	-6.01105699047366E-05
463	-0.000239743079404775
464	0.000172195642690554
465	0.00112977272596027
466	0.00216060867116141
467	0.00279976090320133
468	0.00272540849823599
469	0.00196254810977337
470	0.00110571405737403
471	0.000176140555268489
472	-0.000362308501067332
473	0.00031051920717573
474	0.00120415190919232
475	0.00152291407785299
476	0.00113812797999913
477	0.00045983727602561
478	2.86684876300569E-05
479	-0.000421039506989018
480	-0.000784180437221949
481	-9.02893502825464E-05
482	0.00102675573722877
483	0.00208013818200925
484	0.00264481974903674
485	0.00233995956307353
486	0.00147393119718231
487	0.00107943509851793
488	0.000658696159604233
489	1.3118772116627E-05
490	-0.000194332538328013
491	-0.000827751790765774
492	-0.00217732971535156
493	-0.00398854733934684
494	-0.00272267555220651
495	-0.00133799135859647
496	-0.000629931697218922
497	-0.000672019843108274
498	-0.000736884287704243
499	-0.00041942472756773
500	-0.000191396401916677
501	-0.000479500217466011
502	-0.00103992095392869
503	-0.00234419220434745
504	-0.00322466431100565
505	-0.00244210783426979
506	-0.00238432617430817
507	-0.00136995359532932
508	-0.000307452661616026
509	-0.000519389759006117
510	-0.00219359879416459
511	-0.00171304926494997
512	-0.000761628474407416
513	0.000947085493109512
514	0.00306557046620526
515	0.00540335734531538
516	0.00815201355271711
517	0.0116542278719578
518	0.0176917928834968
519	0.0304104486596657
520	0.0554642193091013
521	0.0972910915571106
522	0.156087125414388
523	0.226351517630391
524	0.298456709968974
525	0.362801548300183
526	0.413784395172499
527	0.450626908893454
528	0.476058715434704
529	0.492794857343426
530	0.500618183658432
531	0.49641468138401
532	0.476214811391813
533	0.437798510070152
534	0.382951102385789
535	0.317651526357579
536	0.250939411537175
537	0.19152509518338
538	0.144598195670739
539	0.110758643315464
540	0.0870093316253531
541	0.0688977830568689
542	0.0529282363821579
543	0.038046957231785
544	0.0252120268940388
545	0.015966125974245
546	0.0108479226707914
547	0.00839927834680054
548	0.00633105700660508
549	0.00358258269088196
550	0.000485428507772667
551	-0.00182162732291147
552	-0.002431098654057
553	-0.00162703243964302
554	-0.00038094420214918
555	-7.95949228376003E-05
556	-0.000458944895427749
557	-0.00106372101268448
558	-0.00159371773584382
559	-0.00201049281037058
560	-0.00239087951764816
561	-0.00254372651042445
562	-0.00201301166602263
563	-0.00236087060756063
564	-0.00233866091144819
565	-0.00216755628139254
566	-0.00195266802084859
567	-0.00140393032991426
568	-0.000570209318979664
569	-0.000238967080989028
570	-0.00128133409285169
571	-0.00380753033101655
572	-0.00654184634757371
573	-0.00786100918261923
574	-0.00674107447777317
575	-0.00370794317804268
576	-0.000371131271990066
577	0.00192695995210102
578	0.00274529057713835
579	0.00181397815559592
580	-0.0001983193558317
581	-0.00120868906137162
582	-0.000627993977531105
583	0.00108742443323706
584	0.00301067243857744
585	0.00419739755368198
586	0.00384051476861202
587	0.00135287963740893
588	0.000159331773346594
589	-0.00209642026933921
590	-0.00357508359572023
591	-0.00319355870294658
592	-0.00119103904999918
593	0.0012179862891486
594	0.00294362095111467
595	0.00356842011835568
596	0.00288794786438018
597	0.00118170731796852
598	-0.000709466925982838
599	-0.00180543963509194
600	-0.00164235419735803
601	-0.000684638812614935
602	0.000318807036094881
603	0.00105622040177877
604	0.0013782679565395
605	0.00142319181021833
606	0.00150963623636358
607	0.00187164124776018
608	0.00195709262882815
609	0.00240011887024139
610	0.00327198692743025
611	0.00380259556162343
612	0.00352801500501698
613	0.00269386933118199
614	0.00192534354277996
615	0.00169518626381659
616	0.00183138600644384
617	0.00180821437855627
618	0.00110684101642278
619	-0.000536733998458772
620	-0.00232270350018382
621	-0.00303385593770145
622	-0.00231691667188727
623	-0.00106661682104914
624	-0.000449870929486451
625	-0.000545710705566194
626	-0.000537340663811392
627	0.000274139507766336
628	0.00103487912777211
629	0.00128881227129796
630	0.00100723333837038
631	0.000287755606663609
632	-0.00096675475153063
633	-0.00256931231550084
634	-0.00286007834229451
635	-0.00247044874321034
636	-0.00163187243499863
637	-0.000868593382691074
638	-0.000645307875046797
639	-0.00117986959145355
640	-0.00220049265259092
641	-0.00331825430610877
642	-0.00407566528842551
643	-0.0038648687981464
644	-0.00341471830149942
645	-0.00240433136576712
646	-0.00150302205815933
647	-0.00130560574612559
648	-0.00190441703476552
649	-0.00268610579473716
650	-0.00275903764804752
651	-0.00145997217752836
652	0.000797402564444383
653	0.00277753760198607
654	0.00329950845960525
655	0.00277518981968683
656	0.00159369960192635
657	8.29125895336347E-05
658	-0.00150706470137152
659	-0.00306076547684597
660	-0.00451611169100374
661	-0.00466410110571758
662	-0.00389304082401054
663	-0.00260333524639123
664	-0.00180299117907623
665	-0.00169913957878975
666	-0.00138777267557089
667	0.00179607101266299
668	0.0096810172210553
669	0.0253294667735986
670	0.0528572584367168
671	0.0955013594663683
672	0.152885607244158
673	0.219610348860698
674	0.287041357441183
675	0.347292698527511
676	0.39575944031607
677	0.43148563837839
678	0.456200142610967
679	0.471995496696849
680	0.479006050104942
681	0.474787035436634
682	0.456286194245692
683	0.421824019866818
684	0.372544307803324
685	0.313002351369477
686	0.250503115130471
687	0.193278618011334
688	0.147472737199308
689	0.114643054602894
690	0.0923181580350558
691	0.0760232560448912
692	0.0619485545738456
693	0.0487088662193429
694	0.0368923581751517
695	0.0270234128865638
696	0.0189443946073169
697	0.0118907774308639
698	0.00569768040712404
699	0.00121083982078574
700	-0.000936247430161075
701	-0.00109261914727199
702	-0.000417972725699656
703	3.6192666513557E-05
704	-0.000289887093472885
705	-0.00321712886889713
706	-0.00501354842685942
707	-0.00461431393271994
708	-0.00198514357985857
709	0.00115807943305413
710	0.00272379475488549
711	0.00208792287953941
712	0.000435407744191707
713	-0.0012116748549289
714	-0.00173062737883356
715	-0.000625496790476632
716	0.00207921880732442
717	0.00441082411104787
718	0.00480751555896575
719	0.0025884749060765
720	-0.000990917329787067
721	-0.00370398103683556
722	-0.00359788412156092
723	-0.000180633417727449
724	-0.00378480799449221
725	-0.00371426900063909
726	-5.25840059992788E-05
727	0.000765391604730326
728	-0.00037388981807851
729	-0.00205958730478528
730	-0.00299184730471325
731	-0.00234465515559634
732	-0.000372891904191874
733	0.00141648823456819
734	0.00129400759303167
735	-0.00026362113351297
736	-0.00134616392683995
737	-0.00197512246909071
738	-0.00187592093281808
739	-0.000642884629726836
740	0.000713307195027824
741	0.000392527046358282
742	-0.000240285118351835
743	-0.000942539920529839
744	-0.00121583596812513
745	-0.000203611818932359
746	0.00135645423867459
747	0.00312865601843271
748	0.00428787605846992
749	0.00422577784847533
750	0.00284799349132925
751	0.000953654117225256
752	4.49810595313238E-05
753	-0.000129412103788695
754	-0.000535096090246157
755	-0.000515758822430712
756	-0.000387957655647142
757	-0.000566626622742206
758	-0.00114480235757242
759	-0.00196013540382012
760	-0.00257471249013008
761	-0.00276394833601046
762	-0.0027430699705917
763	-0.00171245226847816
764	-0.000120435064673075
765	0.00084202237596287
766	0.000625523963137198
767	-0.000403173704540905
768	-0.00130340208492896
769	-0.00142202481998766
770	-0.000766066021256506
771	-0.000143540856726077
772	2.10134940630269E-05
773	0.000164868007445307
774	0.000475430856809567
775	0.000733166264680563
776	0.000690078370411129
777	0.000373274713851401
778	0.000280474462996949
779	0.000795882337357057
780	0.000379864206436764
781	-0.000590350601598288
782	-0.00147175605223993
783	-0.00201325950692421
784	-0.00225265577262235
785	-0.00249010708101594
786	-0.00149784024243615
787	0.000164378768346296
788	0.00029581517843269
789	-0.000809737373359098
790	-0.00178341722497066
791	-0.0010147096202644
792	-0.000681842904583618
793	0.000324795197784056
794	0.000940467574594095
795	0.000323514829076998
796	0.000422541462924642
797	-0.000303130681174935
798	-0.00085813369440757
799	-0.0023605307256247
800	-0.00236379903074635
801	-0.00142434915373713
802	-0.000533188975452958
803	-0.000151397706645184
804	-0.000523564588618797
805	0.000249019647938553
806	0.000409243707437668
807	4.58981789250856E-05
808	-0.000778604590649934
809	-0.00191689961546615
810	-0.00313390675289327
811	-0.00405402936155497
812	-0.00316694274455642
813	-0.000755921909032509
814	0.00176177548533474
815	0.00286726633999024
816	0.00182573497801286
817	-4.68105069728608E-05
818	0.00135018284433386
819	0.0105259347863296
820	0.0335021859769995
821	0.0741123311380818
822	0.131254112687856
823	0.198557624784527
824	0.267276251655758
825	0.329612144932511
826	0.380980455324931
827	0.42049064622779
828	0.449961694507607
829	0.471488288873559
830	0.484550566177276
831	0.485974800237585
832	0.472172299416371
833	0.441068262863951
834	0.393208845201855
835	0.332847106627753
836	0.267454333363972
837	0.205687024419987
838	0.15430804553128
839	0.115663092283484
840	0.0884667617706896
841	0.0697443494796204
842	0.0564186357190835
843	0.0456745314473466
844	0.0359582366344569
845	0.0270238570852399
846	0.0189985738427367
847	0.0118366982585911
848	0.00551716744965347
849	0.0005428550759774
850	-0.00270191886869497
851	-0.00156524959405147
852	-4.13249959620998E-05
853	-4.95815318402038E-05
854	-0.000185394560787699
855	-0.000697956685556278
856	-0.00170582156927424
857	-0.00285132845195335
858	-0.00298302706781328
859	-0.00221370340064198
860	-0.0029908004240724
861	-0.00265255673443221
862	-0.00179244437391901
863	-0.000867971333804007
864	-0.000302539883421105
865	-0.000452797338510891
866	-0.00138794741195625
867	-0.00265264107612495
868	-0.00351447228459278
869	-0.00344177421040115
870	-0.00236710497520676
871	-0.000913019321032493
872	0.000305208174395943
873	0.000846456315642286
874	0.00053025533095763
875	0.000245905692210613
876	0.000883222399721717
877	0.000642765480833418
878	-0.000529856918888072
879	-0.00195097099516772
880	-0.00257041106732459
881	-0.00198138248242685
882	-0.000783302715134937
883	0.000187187539921752
884	0.000845079095810775
885	0.00138909128028786
886	0.00170348632045147
887	0.00183240326562384
888	-8.24492333606486E-05
889	-0.00105967638914706
890	-0.000697064100606326
891	0.000397710983065735
892	0.00131780477771315
893	0.00119191104830918
894	0.00120603192974045
895	0.00065099961939552
896	0.000254899160367472
897	0.000131898107255779
898	-1.83636602315573E-05
899	-0.000718431798759411
900	-0.00195644250364069
901	-0.00220586657572142
902	-0.0022585280731704
903	-0.00229091547713267
904	-0.00235868986514731
905	-0.00196610598344193
906	-0.000873059196123904
907	0.000228213263412158
908	0.000158566137784533
909	-0.00113740825027264
910	-0.00212492461710667
911	-0.00203147864939979
912	-0.00120796995834382
913	-0.00063540674983642
914	0.000529979900960598
915	0.00195315217425218
916	0.00291256667580342
917	0.0024583388941295
918	0.00121753764382504
919	0.000425074808447334
920	-0.000376096109661717
921	-0.00164476575342576
922	-0.00317077965095791
923	-0.00385415719782145
924	-0.003673422548502
925	-0.00334926948167436
926	-0.0031348157171891
927	-0.00278434966851648
928	-0.00226411840803564
929	-0.00208728840472361
930	-0.00191101828507101
931	-0.00118341305785918
932	-0.00024449093986334
933	0.00100710810238525
934	0.00205635793803083
935	0.0025162577922373
936	0.00234941607865835
937	0.00145864098654158
938	0.000191754102402797
939	-0.000514671033201353
940	-0.000731818988029431
941	-0.00130897590565837
942	-0.00190256836295077
943	-0.00293075971798373
944	-0.00387773371966205
945	-0.00321737481506545
946	-0.00168232923391542
947	-0.000375597262674887
948	2.51623146141355E-06
949	-0.000596050005384541
950	-0.00172842740148837
951	-0.00283610683936786
952	-0.00360289404018488
953	-0.00348707184731722
954	-0.00234894878440173
955	-0.000971564529649527
956	9.14146277040118E-05
957	0.000438392559374279
958	-7.74847710545146E-05
959	-0.000788318399884247
960	-0.00120346631875634
961	-0.000633897303501385
962	0.000936663793524417
963	0.00388032956948337
964	0.00617289143066557
965	0.0068198831263544
966	0.00639238642361306
967	0.00716659723846647
968	0.0136684366820532
969	0.0318692397553235
970	0.0660611858524334
971	0.116630177514352
972	0.178957723873054
973	0.245213906417263
974	0.307515516836446
975	0.360217782212203
976	0.401553549458214
977	0.432881701590787
978	0.45570878912639
979	0.469719471235265
980	0.472644867405066
981	0.4615281203412
982	0.433815330912324
983	0.389408626538128
984	0.332108922070972
985	0.269236171154915
986	0.209544108137521
987	0.159564999207475
988	0.121500027000394
989	0.0937705765667403
990	0.0729447836196613
991	0.05600273303439
992	0.0414590610939456
993	0.0289345419251106
994	0.018813344715781
995	0.0114377677137725
996	0.00600538093002001
997	0.00159313807357364
998	-0.00214282416469302
999	-0.004904692809518
1000	-0.00651174241642138
1001	-0.00725222446290275
1002	-0.00751915481725973
1003	-0.00737034864329189
1004	-0.00636860581711574
1005	-0.00450143987706042
1006	-0.00225381599030072
1007	-0.000515126219383433
1008	-0.000448938840278856
1009	-0.00156308459267507
1010	-0.00277514393359013
1011	-0.00359997173886484
1012	-0.0037489667245012
1013	-0.00337446665696461
1014	-0.00296373112135484
1015	-0.00266705755203134
1016	-0.00205304253192651
1017	-0.00104699223385296
1018	-0.000993917214216822
1019	-0.00193827761965792
1020	-0.00267209231778054
1021	-0.00241218674376853
1022	-0.000998243214482386
1023	0.00105734489208942
1024	0.00316156459783201
1025	0.00472296274237749
1026	0.00546074430711485
1027	0.00545973303938752
1028	0.00518225112969617
1029	0.0052013752209632
1030	0.00540427627430518
1031	0.00510073274421075
1032	0.00500884791939882
1033	0.00546987507983943
1034	0.00630786867388622
1035	0.0064929193962513
1036	0.00577424167197194
1037	0.0049681841290834
1038	0.00469027050006332
1039	0.00491334696124568
1040	0.00540306167533799
1041	0.00584471269311848
1042	0.00577275185804638
1043	0.00453241422776784
1044	0.00179183216843626
1045	2.25443505428302E-05
1046	-0.00148856606736558
1047	-0.00252526902120565
1048	-0.00344227687223508
1049	-0.00452710205848916
1050	-0.0057476964502996
1051	-0.00715590195738969
1052	-0.00876150573925827
1053	-0.0102098677382969
1054	-0.0106480177958019
1055	-0.00957304255304336
1056	-0.00744575022991967
1057	-0.00484162684401213
1058	-0.00246599579463691
1059	-0.0009164089043594
1060	-0.000363577494709943
1061	-0.000821688238858087
1062	-0.00204437028934024
1063	-0.00297288511771399
1064	-0.00287083007070521
1065	-0.00227135778133913
1066	-0.00210221258971899
1067	-0.00289506449298926
1068	-0.00443321065081648
1069	-0.00533780946503271
1070	-0.0061477652068902
1071	-0.00680655335143854
1072	-0.00725135884317751
1073	-0.00722251814698893
1074	-0.00654736458815819
1075	-0.00496523900913814
1076	-0.00247538973222561
1077	7.53627895164755E-05
1078	0.00174228903958351
1079	0.0018873653281446
1080	0.00101997749288785
1081	0.000631843866912618
1082	-2.42690187661765E-05
1083	0.000849728537687611
1084	0.00242828727175493
1085	0.00362615822557188
1086	0.00345832002939517
1087	0.00251379454275025
1088	0.00132056808085679
1089	0.00047897466642155
1090	-0.000518480380407027
1091	-0.00218939364432913
1092	-0.00281757332854227
1093	-0.00210168612153439
1094	0.0017107491000985
1095	0.0030919733817143
1096	0.00219735519615938
1097	0.000355163452852025
1098	-0.00101794731455129
1099	-0.00146643224086063
1100	-0.000990184024857399
1101	-0.000225592643772643
1102	0.0001750352446237
1103	0.000112906760293185
1104	0.000205425661093273
1105	0.000286086448454625
1106	-0.000946460637251789
1107	-0.00192438360164715
1108	-0.00267707021284025
1109	-0.00249136667991934
1110	-0.00109016991181932
1111	0.000982688204572923
1112	0.0026494143695146
1113	0.00326301780211224
1114	0.00267566208371761
1115	0.00126279894872994
1116	-0.000152063460092222
1117	0.0017532966687952
1118	0.00860412922524745
1119	0.0236221173688591
1120	0.0513318452019291
1121	0.094246410022663
1122	0.150664942656419
1123	0.214769017436751
1124	0.278854532863122
1125	0.336433613640594
1126	0.3836955049144
1127	0.419701107533101
1128	0.445137791181835
1129	0.460828272287415
1130	0.466287199619828
1131	0.459744453931734
1132	0.439011867549922
1133	0.402906827443104
1134	0.352562422385958
1135	0.292553596683533
1136	0.230378889186284
1137	0.173999631708554
1138	0.128815859303998
1139	0.0960382337597423
1140	0.0733206196592846
1141	0.0572140322303909
1142	0.044653033056278
1143	0.0336544270129764
1144	0.0232144635853757
1145	0.0132738616081411
1146	0.00437689747923287
1147	-0.000555952740597832
1148	0.000241154547168776
1149	0.0029695825511169
1150	0.00125183390970562
1151	-4.7546437656365E-05
1152	-0.000983150291034462
1153	-0.00168790746269565
1154	-0.00234729871968398
1155	-0.00286398101042096
1156	-0.00260111800923823
1157	-0.00175212611577535
1158	-0.00117754687683203
1159	-0.00128940826331814
1160	-0.00131029522557924
1161	-0.000819462213385691
1162	-0.000321146986649978
1163	0.00105609969324405
1164	0.00224149337287827
1165	0.00244365776354982
1166	0.00155700505889911
1167	0.000252718461055679
1168	-0.000708624268042968
1169	-0.00143487679649468
1170	-0.00221273954099388
1171	-0.00159221599132309
1172	0.000148511712311006
1173	0.00198219447872816
1174	0.00310202289958283
1175	0.0014952984481198
1176	-0.00125060623825846
1177	-0.00285942526527094
1178	-0.0026831705825856
1179	-0.0003597527092154
1180	0.00138717181972936
1181	0.00152738581479639
1182	0.000460902233825777
1183	0.000294706860799465
1184	0.00159567197556498
1185	0.00259694421512791
1186	0.00277583977199924
1187	0.00202186015813766
1188	0.00143660265989354
1189	0.00162123974223505
1190	0.000439383513437974
1191	-0.00163695257892016
1192	-0.00271552470866254
1193	-0.00270935531905536
1194	-0.00372525856704442
1195	-0.0029608957405145
1196	-0.00225184107550547
1197	-0.0024613186311484
1198	-0.00112408634815608
1199	-0.00145046372443858
1200	-0.00205599533531142
1201	-0.00205885111915904
1202	-0.00181167450696762
1203	-6.93492098093884E-05
1204	0.0022880626650732
1205	0.0039500993765671
1206	0.00421967719914562
1207	0.00312172025202528
1208	0.000900236599562731
1209	-0.00136814373392724
1210	-0.00273205724572279
1211	-0.00283113056926254
1212	-0.00250706345377694
1213	-0.00166364722744561
1214	-0.000477918268074973
1215	7.18667712789056E-05
1216	-0.000604532912632294
1217	0.000315881607875212
1218	0.000513262964048522
1219	0.000133822446969134
1220	-0.000356560104577852
1221	-0.00103262709019702
1222	-0.00095053754907326
1223	-0.000126965782527577
1224	0.00109065870869074
1225	0.00212285450949423
1226	0.00219118768792725
1227	0.00106601269084194
1228	-0.000321674377474324
1229	-0.000884739361751485
1230	-0.000376784040867051
1231	0.000103791292403344
1232	-0.000222583599935433
1233	-0.00105090265363117
1234	-0.00159417262781858
1235	-0.00166731762492134
1236	-0.00156588176702144
1237	-0.00125466258577944
1238	-0.000581058993589068
1239	-3.77414342267457E-06
1240	-0.000802203791735678
1241	-0.00234601290718217
1242	-0.00352565453712828
1243	-0.00407158586477863
1244	-0.00369503126172788
1245	-0.00223516517897338
1246	-0.000406429666128361
1247	0.000619303080355849
1248	0.000755182292280665
1249	-0.000657055177484267
1250	-0.00235291987634412
1251	-0.0031077675035931
1252	-0.00225916354602873
1253	-0.000111366120023604
1254	0.000851833132472279
1255	0.00101549774610987
1256	0.000450748293587822
1257	-0.000719011561571392
1258	-0.00207947683493614
1259	-0.002782590826925
1260	-0.00231435963576132
1261	-8.18536484246124E-05
1262	0.00223323518686414
1263	0.00360636607385345
1264	0.00358506644150225
1265	0.00243272059994126
1266	0.00134115585140648
1267	0.00247507191191687
1268	0.00862745565122225
1269	0.0224685897379118
1270	0.0478243936050404
1271	0.0868741198776775
1272	0.138937016027654
1273	0.199766270041764
1274	0.262432861438924
1275	0.320125555825712
1276	0.368626793745747
1277	0.406883398353955
1278	0.435402269516842
1279	0.45423948220548
1280	0.462113777663689
1281	0.456847867043166
1282	0.436541541368797
1283	0.400747857582928
1284	0.351388104975086
1285	0.293387982791927
1286	0.233588435360062
1287	0.178801062145112
1288	0.133643943968664
1289	0.0995219076348235
1290	0.0747700636882485
1291	0.0559854976475549
1292	0.0401782168765834
1293	0.0265196477609209
1294	0.0156143500855848
1295	0.00769158112558443
1296	0.00187501589063288
1297	-0.00308841238734203
1298	-0.00419587943137856
1299	-0.000867123454156626
1300	0.000246447624661528
1301	0.000820084236693219
1302	0.0011365353865358
1303	0.000872414213844763
1304	-1.73250347330622E-05
1305	-0.000546116089594761
1306	-0.000856496537821272
1307	-0.000674970488191207
1308	0.000726035964419225
1309	0.00128507015183743
1310	0.000159270714206627
1311	-0.00207230328661012
1312	-0.00359167389973436
1313	-0.00348189657324838
1314	-0.00155558845108317
1315	0.00056552340375049
1316	0.00211987614372333
1317	0.00325602624991461
1318	0.00302057399049716
1319	0.00205180028636676
1320	0.00124883734591208
1321	0.00068020813604619
1322	0.00130634202356816
1323	0.0010088902381824
1324	0.00211039152495118
1325	0.00354429653205557
1326	0.00434869444482899
1327	0.00434172934421895
1328	0.00289002619584267
1329	0.000984423169185789
1330	-0.000744086995212001
1331	-0.000157748025984006
1332	0.000194453802734529
1333	0.000636342308098392
1334	0.0010420575662522
1335	0.000864678624296289
1336	-9.95745763674449E-05
1337	-0.000698931927146873
1338	-0.000285174917266318
1339	0.000660824430411822
1340	0.00147501673204431
1341	0.00182100395757345
1342	0.00161291442014999
1343	0.000851752249204196
1344	-0.000739478160937779
1345	-0.00187097451639318
1346	-0.0025786383051809
1347	-0.00294615703313639
1348	-0.00286168682737298
1349	-0.00207409902287736
1350	-0.000862016500377649
1351	-0.000375176164382651
1352	-0.000910574538693254
1353	-0.00152141232720737
1354	-0.00143920364158134
1355	-0.000776466398050957
1356	-0.000113779304342643
1357	6.06804903071634E-05
1358	-0.000683623679378798
1359	-0.00209012638336503
1360	-0.000757890525520111
1361	-0.000524056278038643
1362	-0.000832985844766654
1363	-0.00101752546480327
1364	-0.00138916795164334
1365	-0.00270770783517094
1366	-0.00304259985614408
1367	-0.00222250986388417
1368	-0.000770540507275541
1369	-0.000258986246407744
1370	8.37011118903774E-06
1371	-0.000185004522350596
1372	-0.000955392526108767
1373	-0.00187134008353951
1374	-0.00227426091853999
1375	-0.00180700255732802
1376	-0.000858328514851792
1377	-0.000268887537785645
1378	-0.000271901259296214
1379	-0.000363647134449252
1380	0.000121975548523778
1381	0.000985927500067874
1382	0.000638546992362876
1383	-0.00113095611982317
1384	-0.00290793732719408
1385	-0.00354553786971223
1386	-0.0027854997331076
1387	-0.0017392639007312
1388	-0.00136726916200303
1389	-0.00182231456224713
1390	-0.00284642252319145
1391	-0.00282574656259271
1392	-0.00198096320657726
1393	-0.00167870114863433
1394	-0.00223729859665411
1395	-0.00319817652957965
1396	-0.00335080717731273
1397	-0.0018660404655293
1398	-0.00160882055079981
1399	-0.00119126233582278
1400	-0.00098032981570384
1401	-0.000742709828600141
1402	-0.000319522616322843
1403	-0.000270019807175004
1404	-0.000722816209801636
1405	-0.00135170561671316
1406	-0.00188672484689789
1407	-0.00146247416334688
1408	-0.000238917091962776
1409	0.00118875263062534
1410	0.00220169321922015
1411	0.00155642400189038
1412	-2.12428400914177E-06
1413	-0.0019245597709272
1414	-0.00241456594469014
1415	-0.00250858483717309
1416	-0.00207412759566239
1417	6.6754620505094E-05
1418	0.00631117250513569
1419	0.020052520468596
1420	0.0452345599112505
1421	0.0848285966013691
1422	0.13826840269374
1423	0.200735920405023
1424	0.264193533975046
1425	0.320675621016676
1426	0.365749595138368
1427	0.39947135259807
1428	0.424030361782684
1429	0.441045933064657
1430	0.449975805067652
1431	0.44794046069552
1432	0.430972858657654
1433	0.39653275884406
1434	0.345650338798606
1435	0.283785198772435
1436	0.219638686112376
1437	0.162435049433242
1438	0.118537211363446
1439	0.0888568536144021
1440	0.0695326319960117
1441	0.0554214560977329
1442	0.0427371896335558
1443	0.0300601621249683
1444	0.0181499304770369
1445	0.00858718712012774
1446	0.00240137958269315
1447	-0.000663232213284459
1448	-0.00149412543990479
1449	-0.000855281024740862
1450	0.000658024414263991
1451	0.00229598269865505
1452	0.00299282173551774
1453	0.00236706351499549
1454	0.000953078671273033
1455	0.000207722433387403
1456	0.000792679203840407
1457	0.000313016123442367
1458	0.000372211488880225
1459	0.000433714729680901
1460	7.12992519424915E-06
1461	-0.000984185326274201
1462	-0.00133954095213085
1463	-0.00153881200286321
1464	-0.00117220352743175
1465	-0.000266247897997118
1466	-0.000615476565528184
1467	-1.4145451530112E-06
1468	0.00128792701043778
1469	0.00216566831376497
1470	0.00183416006713344
1471	0.000343113957498531
1472	-0.0012013368559991
1473	-0.00157829738616044
1474	-0.000857554557242679
1475	0.000608352018446112
1476	0.00146143643037533
1477	0.0012678672660229
1478	0.000312157680312453
1479	-0.000664800076592087
1480	-0.000998957384538812
1481	-0.000624475198719665
1482	-0.000201668767772389
1483	2.89512989866125E-05
1484	0.00011627047352647
1485	-0.000407901708825875
1486	-0.00216752257499309
1487	-0.00286421939695458
1488	-0.00355069124420027
1489	-0.00318455591791178
1490	-0.00223409381757733
1491	-0.00175620378615804
1492	-0.000822324111439343
1493	-0.000200420684322467
1494	-0.000289663396728201
1495	-0.00133667636758616
1496	-0.0026471962943333
1497	-0.00342272181325143
1498	-0.00404189502853569
1499	-0.00422689743199101
1500	-0.00359028860447097
1501	-0.00199618203885166
1502	-0.000243750433611467
1503	0.000295219225264987
1504	-0.00100480348766041
1505	-0.000473412649057536
1506	-0.000288095740216932
1507	-0.00202450170554869
1508	-0.00216714887164926
1509	-0.00157496288477432
1510	-0.00129717135551743
1511	-0.000952811810932985
1512	-0.00146482940226633
1513	-0.0022474750156789
1514	-0.00310746475760482
1515	-0.00401427857738668
1516	-0.00449370443929809
1517	-0.00441698257778
1518	-0.00359829909362475
1519	-0.00251412694228748
1520	-0.00192091810015427
1521	-0.00207966249554659
1522	-0.00335896252927625
1523	-0.00446971825651588
1524	-0.00400951301975283
1525	-0.00225882325649707
1526	-0.000923630805388598
1527	-0.00103139610592962
1528	-0.00183870663190078
1529	-0.00184109641047314
1530	-0.00112942098446922
1531	-0.000398400899214835
1532	-0.000262974177204001
1533	-0.000271971961396389
1534	-0.000624318169798244
1535	-0.000136782902970367
1536	0.0001353273639495
1537	-8.7949811856447E-05
1538	-0.000532130424090838
1539	-0.00159146217934847
1540	-0.00145223761705893
1541	-0.000736317641866435
1542	-0.000616197147664366
1543	-0.000611743249024244
1544	0.000795901620378459
1545	0.0012589933609064
1546	0.00163532927295762
1547	0.00225263813308629
1548	0.00214603268300095
1549	0.00106727317975697
1550	0.00018524839227041
1551	3.55294860980848E-05
1552	0.000716242784847054
1553	0.00188673412066009
1554	0.00135107602550022
1555	0.000972374749565574
1556	0.000901705361997074
1557	0.000966397488056714
1558	0.000577920654464492
1559	-0.00064991197031361
1560	-0.00220832139167726
1561	-0.00287283391391213
1562	-0.00264403309982697
1563	-0.00163591495469007
1564	-0.00058535465277032
1565	-0.000333912736763864
1566	-0.00119080265295679
1567	-0.00103573219388409
1568	0.00326298265211733
1569	0.0147131436606571
1570	0.0382777121704123
1571	0.0772243798962791
1572	0.130609520615153
1573	0.192476550783297
1574	0.253947518801894
1575	0.307793149264086
1576	0.35091897364795
1577	0.383607006089349
1578	0.407601621240431
1579	0.424142169726522
1580	0.432762335759691
1581	0.431042909311827
1582	0.415395345927124
1583	0.383368519337139
1584	0.336048137649541
1585	0.27862462168045
1586	0.218974086898456
1587	0.16499243189422
1588	0.121881497694488
1589	0.090758886639108
1590	0.0690873449318588
1591	0.0526393686368607
1592	0.0386471084024294
1593	0.0270696224099396
1594	0.018618529344451
1595	0.0132090734854131
1596	0.00993178813536133
1597	0.0076372226549779
1598	0.00561654503509601
1599	0.00396263182948076
1600	0.00310457826182642
1601	0.00312574881306205
1602	0.00316272801305217
1603	0.0035164593715109
1604	0.00334770020920416
1605	0.00217313495788574
1606	-6.89692233351025E-05
1607	-0.00284826268605798
1608	-0.00553546064463717
1609	-0.00729928018765236
1610	-0.00702253170788936
1611	-0.00437275717537489
1612	-0.000341187194862869
1613	0.00284565507325851
1614	0.00366054722425702
1615	0.00231113615689083
1616	-0.000396721335434336
1617	-0.00270539747212695
1618	-0.00363713739329796
1619	-0.00332769727013726
1620	-0.00242774056006567
1621	-0.00198941975955336
1622	-0.00252610196021408
1623	-0.00377057031316497
1624	-0.00540117920021999
1625	-0.00685549125518037
1626	-0.00718527604389863
1627	-0.00675666132264041
1628	-0.00455957676611263
1629	-0.00140675666888512
1630	0.00122278994152225
1631	0.00263713622636885
1632	0.0031996322209551
1633	0.0037849770198477
1634	0.00518104505772499
1635	0.00729195211604861
1636	0.00912326003209785
1637	0.0100800798125533
1638	0.00991120060567141
1639	0.00822213563702689
1640	0.00526277938220687
1641	0.00419986995288468
1642	0.00295184070063215
1643	0.00198952905380168
1644	0.0017476241001475
1645	0.0020101019287182
1646	0.0023732633537179
1647	0.00220802866485315
1648	0.000677800024831754
1649	-0.00208326300152351
1650	-0.00495637102440583
1651	-0.00677122597191726
1652	-0.00710045471845433
1653	-0.00633599705588495
1654	-0.00496595688341017
1655	-0.00320407709048709
1656	-0.00169686938833991
1657	-0.00104799045709569
1658	-0.00100992212266249
1659	-0.00102073693182092
1660	-0.00082392721775193
1661	-0.000460696248509862
1662	0.000139980239779902
1663	0.00082789287985463
1664	0.00139542018811767
1665	0.00137266899351118
1666	0.000305620939286655
1667	-0.00130296581565403
1668	-0.00265440190210597
1669	-0.00319583612984786
1670	-0.00274791685313858
1671	-0.0019117620267366
1672	-0.00135267732960642
1673	-0.00130499279080709
1674	-0.00147176342574085
1675	-0.00149958451362409
1676	-0.00126436007109021
1677	-0.000548294707343189
1678	0.00126068190169804
1679	0.00325920643267352
1680	0.00468312081616773
1681	0.00498493230170993
1682	0.00447834914372436
1683	0.00368793211654861
1684	0.00288241639790954
1685	0.00243925442526916
1686	0.00281230053735726
1687	0.00389685855839161
1688	0.00479705348752191
1689	0.00469027636523833
1690	0.0036302922201088
1691	0.000722656087418727
1692	-0.00127190265475008
1693	-0.00197405935610107
1694	-0.00186206009927048
1695	-0.00112691194443926
1696	-0.000387833383825864
1697	-4.26993666025055E-05
1698	-7.0654910885537E-05
1699	0.00100322334749592
1700	0.0015516658970256
1701	0.00099681505686533
1702	-0.000329447918602455
1703	-0.00157636871465172
1704	-0.00222827965122008
1705	-0.00229941886941276
1706	-0.00200899785969
1707	-0.0017566957471189
1708	-0.00203274940133724
1709	-0.00282664971081203
1710	-0.00372363196436254
1711	-0.000652799486871913
1712	-0.000136407179070375
1713	0.000499146885644564
1714	0.00141976836978586
1715	0.00256571195281197
1716	0.00353843500722917
1717	0.00456605786479258
1718	0.00764205368703585
1719	0.0169363459222183
1720	0.0374342211745642
1721	0.0723372825340078
1722	0.120938577834565
1723	0.178740920673405
1724	0.238125689770641
1725	0.291624620915883
1726	0.334948836518777
1727	0.367093828677
1728	0.389494386755672
1729	0.40373793807089
1730	0.409814280608046
1731	0.406259733345834
1732	0.39042409171573
1733	0.359901860556135
1734	0.315245949324122
1735	0.261222428127027
1736	0.205769391203788
1737	0.156954791986408
1738	0.119680989715278
1739	0.094173455375369
1740	0.0773377956426771
1741	0.0649813587997414
1742	0.0534637868829719
1743	0.0415893612456699
1744	0.0304152135355338
1745	0.0213746546853315
1746	0.0152034243709949
1747	0.0112673878289371
1748	0.0083173599662274
1749	0.00590628034902352
1750	0.00395397115171647
1751	0.00238016441262801
1752	0.00145784167732188
1753	-0.000547573311024507
1754	-0.00190713867840486
1755	-0.00271137060227034
1756	-0.00289476130564026
1757	-0.00223672824827759
1758	-0.0011298889079967
1759	-0.000489068489045508
1760	-0.000931688827819244
1761	-0.00188960176076591
1762	-0.00239941601918758
1763	-0.00262965957767847
1764	-0.00297638208643036
1765	-0.00294197513505878
1766	-0.00166243758090445
1767	-1.47512243415804E-05
1768	0.00171565007386221
1769	0.00293983980738233
1770	0.00341016461676702
1771	0.00322527003910977
1772	0.00262600866201979
1773	0.00187649941742052
1774	0.000843673612266116
1775	0.000359355747960421
1776	-0.0010680924797839
1777	-0.00282864319900966
1778	-0.00385895737412056
1779	-0.00398718045073565
1780	-0.00389657932957732
1781	-0.00417466046205561
1782	-0.00435544718042991
1783	-0.00365109603282576
1784	-0.00215376414007551
1785	-0.000883003696728224
1786	-0.000530729410314734
1787	-0.000794029940252017
1788	-0.000719277849668742
1789	0.000462632277233865
1790	0.00252207950968852
1791	0.00438081560233172
1792	0.00529759906353888
1793	0.00509747710782449
1794	0.00389358402225071
1795	0.00218883404463099
1796	0.000634730951375673
1797	-0.000338488450424279
1798	-0.000393594772319261
1799	0.000549163093808147
1800	0.00218452135158032
1801	0.00396415371855596
1802	0.00515540778619084
1803	0.00518777141944327
1804	0.00438772599703441
1805	0.0037470556573993
1806	0.00379869879944295
1807	0.00405928755175466
1808	0.00395891708174645
1809	0.00357471796958464
1810	0.00317073093710007
1811	0.00260798077965774
1812	0.00179381221160213
1813	0.00157504068820913
1814	0.00101127641934795
1815	-0.00043633578749791
1816	-0.00270359632014561
1817	-0.00497385357857638
1818	-0.00599150425621531
1819	-0.00492854856946678
1820	-0.0020405513881343
1821	0.00117778876142438
1822	0.00344466836529023
1823	0.00469545290442852
1824	0.00520395266956086
1825	0.00503218923103077
1826	0.00445763992429704
1827	0.00361647007667898
1828	0.00236952935364343
1829	0.00104086671582593
1830	0.000215107780789481
1831	0.000135737132751501
1832	0.000215453841363455
1833	-0.000402572313674909
1834	-0.00175270663947913
1835	-0.00327795071096659
1836	-0.00435879133934236
1837	-0.00479388026211325
1838	-0.00471239757759179
1839	-0.00387770124655162
1840	-0.00205567634584725
1841	0.000255010402369749
1842	0.00196905070629327
1843	0.00202911213236234
1844	0.000467396568097911
1845	-0.0017377925493065
1846	-0.00338256469325415
1847	-0.00369059231533697
1848	-0.00265650895438796
1849	-0.00105366225302816
1850	0.000375904772596414
1851	0.0015573960564268
1852	0.00239544824709981
1853	0.00273691625420724
1854	0.00258213478285541
1855	0.00190925790474239
1856	0.000865435620283961
1857	0.000182836221000571
1858	0.000255528766032853
1859	0.000925202262124003
1860	0.00150564869252889
1861	0.00156815050213766
1862	0.000549170732043081
1863	-0.00101026889201705
1864	-0.00249969931425653
1865	-0.00323405298287582
1866	-0.00256201399622569
1867	0.000693409294385106
1868	0.00741378572391227
1869	0.0198625204661056
1870	0.041715080572331
1871	0.0759096907542016
1872	0.122325239710719
1873	0.177271667972875
1874	0.23488876125181
1875	0.288700578351751
1876	0.333170639827145
1877	0.36561103657229
1878	0.387003430127237
1879	0.39994166877554
1880	0.405420606862961
1881	0.402129584290066
1882	0.387500772686337
1883	0.359481295349653
1884	0.318169484090191
1885	0.267099374241269
1886	0.213017173433002
1887	0.163677635336981
1888	0.124196569865475
1889	0.0953105063065181
1890	0.0748783851201154
1891	0.0597904737824706
1892	0.0472029337915956
1893	0.0355293599240269
1894	0.0245614432576247
1895	0.0153461827844552
1896	0.00875092997171123
1897	0.00441667495276477
1898	0.00146916771029737
1899	-0.000537246091298016
1900	-0.00170791631646239
1901	-0.00207955333672771
1902	-0.00180797633917962
1903	-0.00327338237745778
1904	-0.00323342506948165
1905	-0.002092353859112
1906	-0.000199916966167279
1907	0.00173071993953045
1908	0.0028444332996429
1909	0.00244511540712722
1910	0.000689919092835112
1911	-0.00116156921757238
1912	-0.00170370004271092
1913	-0.000499382639517876
1914	0.00176238082633517
1915	0.00421292617984648
1916	0.00619877158165139
1917	0.00452325763703243
1918	0.00138984174766676
1919	-0.00226389847978226
1920	-0.00569098418165481
1921	-0.0077926792683769
1922	-0.00782713750302833
1923	-0.00603344950877727
1924	-0.00346631788418961
1925	-0.000915701823473114
1926	-0.000487584008340036
1927	-0.00187711601307683
1928	-0.00366698725424897
1929	-0.00456316065377393
1930	-0.0040356375620263
1931	-0.00276156967453289
1932	-0.00186493337682236
1933	-0.00213128450657507
1934	-0.00392241895229972
1935	-0.00701950149880304
1936	-0.00829319014115981
1937	-0.00943840533849993
1938	-0.00980280386743004
1939	-0.00899108505849711
1940	-0.00722010503561421
1941	-0.00544483283061936
1942	-0.00442214079043879
1943	-0.00384216779698932
1944	-0.00320060966014069
1945	-0.0023057452509363
1946	-0.00105754083577381
1947	0.000576761436164475
1948	0.00231303626436841
1949	0.00348226580123878
1950	0.00362580837108339
1951	0.00282134880615104
1952	0.00166969768777392
1953	0.00063572661274236
1954	-0.000148693840159808
1955	-0.00043954721495254
1956	0.000779237499955343
1957	0.00239751710739711
1958	0.00390539621598407
1959	0.00484388138815461
1960	0.00534665460105543
1961	0.00567276010536943
1962	0.00538014213098847
1963	0.00449643308637349
1964	0.00410223114540997
1965	0.0047262015040701
1966	0.00565414017943056
1967	0.00573850943492005
1968	0.00459365110395993
1969	0.00279675817859015
1970	0.000468135081490573
1971	-0.00182173539957375
1972	-0.0032083420612139
1973	-0.00330304111795954
1974	-0.00247701079865692
1975	-0.00180670072271027
1976	-0.00180335094611905
1977	-0.00208530312485777
1978	-0.00221745148228081
1979	-0.00233952585493569
1980	-0.00316971031223545
1981	-0.00462845655457045
1982	-0.00561216010829924
1983	-0.00535719061488749
1984	-0.00374807009276878
1985	-0.00118530363349123
1986	0.00151622793364936
1987	0.00321049854507294
1988	0.00301093613991554
1989	0.00128136310175364
1990	-6.13380575629208E-05
1991	-0.000384217539959764
1992	0.00027228734482776
1993	0.00137414033591199
1994	0.00233720745889343
1995	0.00242340146493802
1996	0.00106294267558837
1997	-0.00154408949535423
1998	-0.00441070908034646
[truncated: 1,063 more rows]
