# Supplementary material for: Structural and mechanistic insights into caseinolytic protease inhibition for antimicrobial development against Pseudomonas plecoglossicida
Source: PLoS Pathog. 2026 Feb 12;22(2):e1013909. doi: 10.1371/journal.ppat.1013909 (PMC12900304; doi:10.1371/journal.ppat.1013909)
Supplement: S1 File — (ZIP) [file ppat.1013909.s010.zip › S6 Fig/S6C Fig.txt]

Time (s)	Corrected Heat Rate (µJ/s)	Mole Ratio	Enthalpy (kJ/mol)	Mole Ratio	Fit (kJ/mol)
0	0.00356874992187941
1	0.00317846565659894	0.134795354868541	-6.22802211403269
2	0.00252062596094049	0.251620582933714	-6.0891496505712
3	0.00303728909526058	0.365527478299644	-6.03404629673069
4	0.0034526888339883	0.480700005836307	-5.69660256468403
5	0.0033583644202082	0.597152228123377	-5.78868949724363
6	0.00283888664245069	0.714898363991415	-5.61316170419436
7	0.00176817093885973	0.833952790257986	-5.49725134092368
8	0.000471328452064768	0.954330043483075	-5.20538638179676
9	-0.000163646001482221	1.076044821744	-5.00748811083034
10	0.000166131017394378	1.19911198643004	-4.90591052239846	0.13837548262853	-6.22042566104288
11	0.000732580360221391	1.32354656405704	-4.95323218107416	0.149528810992258	-6.20610544997587
12	0.000686321426314862	1.44936374810212	-4.76492047384363	0.160694409244174	-6.19181473114949
13	0.000114961995166141	1.57657890085881	-4.47917421401043	0.171872290882507	-6.17755346535122
14	-0.000569714110227437	1.7052075553128	-4.63894939289532	0.183062469420331	-6.16332161329911
15	-0.00111795009010507	1.8352654170385	-4.29816419133014	0.19426495838559	-6.14911913564501
16	-0.00102174465850169	1.9667683661167	-4.5325829859297	0.205479771321108	-6.13494599297177
17	0.000161460656727286	2.09973245907355	-4.32223418619996	0.216706921784608	-6.12080214579648
18	0.00180678259938816	2.23417393084104	-4.22587322302886	0.227946423348727	-6.10668755457089
19	0.00234776755824839	2.37010919673927	-4.19836115580704	0.239198289601036	-6.09260217968072
20	0.00108248517442178			0.250462534144051	-6.07854598144819
21	-0.00126573406490138			0.261739170595255	-6.06451892013172
22	-0.0030723497005738			0.273028212587109	-6.05052095592776
23	-0.00417219313298745			0.284329673767073	-6.03655204897011
24	-0.00342451687571099			0.29564356779762	-6.02261215933142
25	-0.00210021886846334			0.306969908356253	-6.00870124702497
26	-0.00113897202288626			0.318308709135523	-5.99481927200225
27	-0.00104672852535259			0.329659983843043	-5.98096619415839
28	-0.00131346725920878			0.341023746201506	-5.96714197332785
29	-0.00218139026146957			0.352400009948702	-5.95334656928918
30	-0.00379162886827089			0.363788788837535	-5.93957994176433
31	-0.00470573856436829			0.375190096636036	-5.92584205041832
32	-0.00397810968743784			0.386603947127385	-5.91213285486182
33	-0.00197532166660608			0.398030354109923	-5.89845231464942
34	0.000345920883475515			0.409469331397173	-5.88480038928464
35	0.00203277642249589			0.420920892817851	-5.87117703821506
36	0.00214321707444753			0.432385052215891	-5.85758222083763
37	0.00174074758081133			0.443861823450452	-5.84401589649669
38	0.00094741972503698			0.455351220395942	-5.83047802448677
39	-0.000607411740304542			0.466853256942032	-5.81696856405167
40	-0.00103752888600184			0.478367946993673	-5.80348747438449
41	-0.00100637236620571			0.489895304471114	-5.7900347146319
42	-0.00136075534558699			0.501435343309916	-5.77661024389077
43	-0.00234954598340664			0.512988077460972	-5.7632140212113
44	-0.00263761158336706			0.524553520890522	-5.74984600559611
45	-0.00316549280741185			0.536131687580171	-5.73650615600239
46	-0.00310830249307514			0.547722591526904	-5.72319443134303
47	-0.00191663603199288			0.559326246743105	-5.70991079048492
48	-5.53941788439261E-05			0.570942667256574	-5.69665519225119
49	0.00117346882177571			0.582571867110541	-5.6834275954226
50	0.000397151986817335			0.594213860363688	-5.67022795873661
51	-0.00137286306336648			0.605868661090161	-5.65705624088888
52	-0.00318120091480978			0.617536283379589	-5.64391240053365
53	-0.00394274315061693			0.629216741337102	-5.6307963962856
54	-0.00342045093634624			0.640910049083347	-5.61770818671887
55	-0.00238162304526668			0.652616220754506	-5.60464773036854
56	-0.0018136735968568			0.664335270502311	-5.59161498573104
57	-0.00152314384760643			0.676067212494063	-5.57860991126499
58	-0.00169798917005437			0.687812060912648	-5.56563246539223
59	-0.00217961510541897			0.699569829956556	-5.55268260649731
60	-0.00278641746962194			0.711340533839897	-5.53976029292963
61	-0.00319604709169141			0.723124186792416	-5.52686548300277
62	-0.00296266940829071			0.734920803059514	-5.51399813499676
63	-0.00344095564079794			0.746730396902264	-5.50115820715639
64	-0.00359033603290015			0.758552982597426	-5.48834565769402
65	-0.00416451972796494			0.770388574437467	-5.47556044478908
66	-0.00489751510545489			0.782237186730578	-5.46280252658914
67	-0.00382289054172702			0.794098833800688	-5.45007186120998
68	-0.00639134007676034			0.805973529987488	-5.4373684067375
69	0.00310517223005036			0.81786128964644	-5.42469212122668
70	0.00403954783547533			0.829762127148801	-5.41204296270381
71	0.00911123894798038			0.841676056881638	-5.39942088916553
72	0.0135196207376964			0.853603093247844	-5.38682585858027
73	0.000491779682349147			0.865543250666159	-5.37425782888984
74	0.0279012520561395			0.877496543571182	-5.361716758008
75	0.0595069983870076			0.889462986413394	-5.34920260382275
76	0.0860411501317344			0.901442593659174	-5.33671532419603
77	0.109354001637072			0.913435379790812	-5.32425487696519
78	0.128914332079702			0.925441359306533	-5.31182121994242
79	0.141911007399585			0.937460546720511	-5.29941431091552
80	0.144682397477013			0.949492956562888	-5.28703410765048
81	0.134631395884583			0.961538603379789	-5.2746805678887
82	0.112125638419641			0.973597501733342	-5.26235364935175
83	0.0808853433336907			0.985669666201695	-5.25005330973677
84	0.0471509127406051			0.997755111379035	-5.23777950672228
85	0.018011116897199			1.0098538518756	-5.2255321979658
86	-0.00139121783593055			1.02196590231771	-5.21331134110391
87	-0.00549861699131782			1.03409127734776	-5.20111689375587
88	-0.00231024509243127			1.04622999162427	-5.1889488135206
89	-0.00199179969213503			1.05838205982188	-5.17680705798021
90	-0.00161472140692354			1.07054749663136	-5.16469158469841
91	0.000775396285334295			1.08272631675967	-5.15260235122305
92	0.00300557330091067			1.09491853492992	-5.14053931508405
93	-0.000467739978077475			1.10712416588144	-5.12850243379746
94	-0.00146395185811343			1.11934322436976	-5.11649166486235
95	-0.00231704470388649			1.13157572516664	-5.10450696576437
96	-0.00221161103037559			1.14382168306012	-5.0925482939749
97	-0.00135375028116869			1.15608111285446	-5.08061560695037
98	-0.00032712481031183			1.16835402937025	-5.06870886213623
99	0.00025444768816385			1.18064044744437	-5.05682801696469
100	0.000145253188307493			1.19294038193001	-5.04497302885569
101	-0.000508869994277461			1.2052538476967	-5.03314385521787
102	-0.00123965435315654			1.21758085963036	-5.02134045344934
103	-0.00321485101545704			1.22992143263326	-5.00956278093808
104	-0.00413883667688708			1.24227558162405	-4.99781079506205
105	-0.00388208813600954			1.25464332153783	-4.9860844531897
106	-0.002668804569808			1.2670246673261	-4.9743837126811
107	-0.00133280706967298			1.27941963395682	-4.96270853088912
108	-0.00077870528350843			1.29182823641442	-4.95105886515734
109	-0.00115217365495823			1.30425048969981	-4.93943467282271
110	-0.00221405309328304			1.31668640883039	-4.92783591121602
111	-0.00335032939939595			1.3291360088401	-4.91626253766259
112	-0.00370130525475076			1.34159930477942	-4.90471450948074
113	-0.00328340006694816			1.35407631171537	-4.8931917839843
114	-0.00253284534186093			1.36656704473156	-4.88169431848275
115	-0.00209871964017339			1.37907151892818	-4.87022207028162
116	-0.00270349310980578			1.39158974942205	-4.85877499668304
117	-0.00387948243097469			1.40412175134661	-4.84735305498467
118	-0.00444567343640756			1.41666753985194	-4.83595620248421
119	-0.00375225516044964			1.4292271301048	-4.82458439647542
120	-0.00210884207311324			1.44180053728864	-4.81323759425052
121	-0.000569561331786872			1.45438777660359	-4.80191575310161
122	9.40239602016391E-05			1.46698886326652	-4.79061883031978
123	0.000486813974561073			1.47960381251103	-4.77934678319552
124	0.00142047551889846			1.4922326395875	-4.76809956902101
125	0.00274574925195736			1.50487535976307	-4.75687714508804
126	0.00356952173866887			1.51753198832166	-4.74567946868993
127	0.00341493462802589			1.53020254056404	-4.7345064971234
128	0.00269866118698303			1.54288703180779	-4.72335818768479
129	0.00256831690141723			1.55558547738733	-4.71223449767481
130	0.00354525157079877			1.56829789265399	-4.70113538439854
131	0.00472171294585166			1.58102429297594	-4.69006080516215
132	0.0050894563268713			1.59376469373829	-4.6790107172771
133	0.0041922567743029			1.60651911034306	-4.66798507806078
134	0.00209362736543994			1.61928755820922	-4.65698384483436
135	-0.000230153803087774			1.63207005277271	-4.64600697492365
136	-0.00185431762793087			1.64486660948643	-4.63505442566246
137	-0.00245667860949084			1.6576772438203	-4.62412615438979
138	-0.00253776542507467			1.67050197126124	-4.61322211845176
139	-0.00259894306877584			1.68334080731324	-4.6023422752021
140	-0.00235417645181712			1.6961937674973	-4.59148658200115
141	-0.00139426205629434			1.70906086735153	-4.58065499621992
142	-0.000307979380409051			1.72194212243113	-4.56984747523557
143	-0.00026855145971183			1.73483754830839	-4.55906397643507
144	-0.00157572122755312			1.74774716057275	-4.54830445721497
145	-0.00300512005847509			1.76067097483081	-4.53756887498295
146	-0.00307513130293557			1.77360900670631	-4.52685718715541
147	-0.00149172479999038			1.7865612718402	-4.51616935115906
148	0.000726549894977779			1.79952778589063	-4.50550532443348
149	0.00204891870752988			1.81250856453297	-4.49486506443021
150	0.00185070362722684			1.82550362345985	-4.48424852861066
151	0.000646045294899977			1.83851297838115	-4.47365567444918
152	-0.000943398001098217			1.85153664502403	-4.46308645943523
153	-0.00230897041004141			1.86457463913297	-4.45254084106888
154	-0.00267209851483585			1.87762697646975	-4.44201877686563
155	-0.00234626348984079			1.8906936728135	-4.43152022435355
156	-0.00175230752859079			1.90377474396071	-4.42104514107636
157	-0.000842553565888693			1.91687020572524	-4.41059348459242
158	0.000301634155960073			1.92998007393836	-4.40016521247524
159	0.000856216176231328			1.94310436444875	-4.38976028231287
160	0.0004975032238832			1.95624309312251	-4.37937865171195
161	-0.000104798056739241			1.96939627584321	-4.36902027829316
162	-0.00015837304580657			1.98256392851191	-4.3586851196953
163	0.000449547124404148			1.99574606704712	-4.3483731335747
164	0.0010371490435972			2.00894270738491	-4.33808427760318
165	0.000908403313076178			2.02215386547884	-4.32781850947243
166	-4.27683846027094E-05			2.03537955730005	-4.31757578689208
167	-0.0015243245925376			2.04861979883723	-4.30735606759115
168	-0.00289319266839527			2.06187460609668	-4.29715930931605
169	-0.0035450448432357			2.07514399510229	-4.28698546983429
170	-0.00350348842873416			2.08842798189558	-4.27683450693144
171	-0.00289266704929503			2.10172658253573	-4.2667063784158
172	-0.00197434286296527			2.11503981309958	-4.25660104211427
173	-0.00123261575878075			2.12836768968164	-4.24651845587431
174	-0.00088752690233207			2.14171022839416	-4.23645857756645
175	-0.000847976239995774			2.15506744536709	-4.22642136508172
176	-0.00113961887774394			2.16843935674814	-4.21640677633338
177	-0.00166453720197524			2.18182597870276	-4.20641476925647
178	-0.00163924112197833			2.1952273274142	-4.19644530181037
179	-0.00079438120037878			2.20864341908352	-4.18649833197501
180	-0.000147090633788594			2.2220742699296	-4.17657381775593
181	-0.000675557349040901			2.23551989618915	-4.16667171718099
182	-0.0024009368314637			2.24898031411675	-4.15679198830284
183	-0.00469428598242416			2.26245553998486	-4.14693458919805
184	-0.00696753055234467			2.27594559008386	-4.13709947796794
185	-0.00871406354438875			2.28945048072201	-4.12728661273974
186	-0.00930789327077264			2.30297022822556	-4.11749595166498
187	-0.00846964216074753			2.31650484893868	-4.10772745292104
188	-0.0068380417451408			2.33005435922354	-4.09798107471194
189	-0.00523658339969302			2.34361877546031	-4.08825677526783
190	-0.00376225668296115			2.35719811404717	-4.07855451284508
191	-0.00221448846690464
192	-0.00133090599388197
193	-0.000541122166268337
194	0.000119565675319677
195	0.00103509769692778
196	0.00244427148140858
197	0.00395008774127348
198	0.00481381699786709
199	0.00489613064435446
200	0.00432540666366776
201	0.00344045237308421
202	0.00293854082885048
203	0.0030787385651081
204	0.00347197513681863
205	0.00314031536169068
206	0.00233802615161949
207	0.000138373675454773
208	-0.00235538166543847
209	-0.0040539049617081
210	-0.00430455883363834
211	-0.00318917909041261
212	-0.00134202153529372
213	0.000289695455634842
214	0.000569792207755881
215	-0.00111947373650878
216	-0.00357222655590306
217	-0.0128443514443148
218	-0.0200411101628788
219	-0.0243540961547239
220	-0.0239945184049333
221	-0.0325174159843726
222	-0.0145795000138662
223	0.0101840722452096
224	0.203267837884411
225	0.37311404955949
226	0.509725233592036
227	0.613079783890655
228	0.688126496240542
229	0.738524334104142
230	0.76168908287363
231	0.748139361403673
232	0.686796132291491
233	0.572810349381314
234	0.412982594584321
235	0.226146136985221
236	0.0386973086923206
237	-0.0676308363022713
238	0.0120756501701322
239	-0.0215593247424266
240	-0.0294896547617469
241	-0.0241806318904452
242	-0.017482866066203
243	-0.0104149791709744
244	0.00139259618974563
245	-0.00521891074373571
246	-0.00360647578305873
247	-0.000973466472629525
248	-0.00274481419597805
249	-0.00342566465873517
250	-0.00566391466195171
251	-0.00933889389153819
252	-0.0104822856309568
253	-0.00959223444964152
254	-0.00766393739695559
255	-0.00532836787763813
256	-0.00448305024349338
257	-0.00429760674606428
258	-0.00251316093626031
259	0.000622918145992912
260	0.00404209280281975
261	0.00666664728107946
262	0.00453121007073776
263	0.00151722099677443
264	-0.000846246790274563
265	-0.00197938761360206
266	-0.00208025325717642
267	-0.001833269772618
268	-0.00208209321480979
269	-0.00326274976397656
270	-0.00498848944060626
271	-0.00633932701357764
272	-0.00655876542481337
273	-0.0053724375115678
274	-0.00345007769900008
275	-0.00174259472055383
276	-0.000795520808139827
277	-0.000409200606512172
278	0.000190246494781832
279	0.000614002474961239
280	0.00119928142871117
281	0.00199097395605463
282	0.0027072971375901
283	0.00295446081021566
284	0.00254349693368283
285	0.00169767100389606
286	0.000753032002862142
287	-0.000421195497636973
288	-0.00147749439203437
289	-0.00120499413883124
290	-0.000656038007150528
291	0.000456068019602185
292	0.00188806918721696
293	0.00308733319559451
294	0.00355332137242215
295	0.00298660723134958
296	0.00156791606985962
297	-4.46062998520347E-05
298	-0.000955442455889965
299	-0.00096726871377939
300	-6.15873950096102E-05
301	0.00164429462147098
302	0.0033081221213962
303	0.00362598109305168
304	0.00208323922882414
305	-0.000467790701648596
306	-0.00225866776474959
307	-0.001828953387502
308	0.000688127585661391
309	0.00372562402223764
310	0.00536139052172757
311	0.00457332396887011
312	0.0019715078980056
313	-0.000395195705365836
314	-0.00100644863167076
315	0.000178434614326761
316	0.00195537361042852
317	0.00293785932746005
318	0.00250641075128044
319	0.000805749296830527
320	-0.00138386193472684
321	-0.00299945233425092
322	-0.00368680369240337
323	-0.00399043634179463
324	-0.00420570188144609
325	-0.0045860649841245
326	-0.00474575130003529
327	-0.00482444010238225
328	-0.00513557297165335
329	-0.00520747476601002
330	-0.00487944798906881
331	-0.00447500779775112
332	-0.00418625970006303
333	-0.00351614561719771
334	-0.0019361622359213
335	-6.58739540426723E-06
336	0.00106224389938347
337	0.0007917708380063
338	-0.000705854823806362
339	-0.00334466998724281
340	-0.0062088152145634
341	-0.00798736789542431
342	-0.00768179942723179
343	-0.00569611368430856
344	-0.00394409778823501
345	-0.00418407300101364
346	-0.00614677471948255
347	-0.00847947160100659
348	-0.010186601128197
349	-0.0104508980865177
350	-0.00897451147882578
351	-0.00667620808502534
352	-0.00531928842987384
353	-0.0060225771423319
354	-0.00796332352885543
355	-0.00941572284287417
356	-0.0096930974675189
357	-0.00927643655109023
358	-0.00908879660481432
359	-0.00969182499191845
360	-0.0111711792190192
361	-0.0128824326446448
362	-0.0136896367755952
363	-0.0131225401735264
364	-0.0118872999382944
365	-0.0109588964063789
366	-0.010544682929293
367	-0.0122367491812838
368	-0.0119486515044969
369	0.00672442281027941
370	-0.00206632112856653
371	0.0254213270688126
372	0.0239941403969652
373	-0.0878981128625327
374	0.108828941432947
375	0.291864568001614
376	0.445021154541621
377	0.562831635839288
378	0.648222096833749
379	0.70647148724305
380	0.738773544242122
381	0.739715830124311
382	0.700080682937482
383	0.612287217625166
384	0.476169634125597
385	0.303009477856534
386	0.114945772790691
387	-0.0072473416489629
388	-0.0304345156510237
389	-0.0248010636102833
390	-0.000834418578293139
391	-0.00445490599500431
392	0.00226313067808803
393	-0.00440245942584738
394	-0.0144935301715776
395	-0.01741905107923
396	-0.0121309048084299
397	-0.00504184504713123
398	-0.0060732529998262
399	-0.00395962642866721
400	-0.00354145004776285
401	-0.00568572158643121
402	-0.00655357156473713
403	-0.00717871242625279
404	-0.00830491905232122
405	-0.0105706720286634
406	-0.013227540669206
407	-0.0145638014724057
408	-0.0141190146958223
409	-0.0115009324260171
410	-0.00741985078337848
411	-0.00352431990025082
412	-0.00105504467094875
413	-0.000168434588289301
414	-0.00133229813347668
415	-0.00452100668768196
416	-0.0063924330279832
417	-0.00619051432526874
418	-0.00454725393775846
419	-0.00312901886265138
420	-0.00293620444320197
421	-0.00386333041049625
422	-0.00509114755456608
423	-0.00594219147231456
424	-0.00632186453950112
425	-0.00635293564752715
426	-0.00602499667482448
427	-0.00573947758294935
428	-0.00617944032677542
429	-0.00682771214407296
430	-0.00652760869120073
431	-0.00662386423513794
432	-0.00664704899041624
433	-0.00642787564483172
434	-0.00588760952547318
435	-0.0049925836112692
436	-0.00420355903133895
437	-0.00372915411843167
438	-0.00339465336512035
439	-0.00327237477245035
440	-0.00186133710974445
441	-0.0002279023847791
442	0.00203764305666709
443	0.00482318353998323
444	0.00733678646837177
445	0.00874712353630969
446	0.00888510126786457
447	0.00799325336237189
448	0.00670220795272769
449	0.00608128261842467
450	0.00676825283505877
451	0.00788504779320931
452	0.00941255056793011
453	0.0106471756076303
454	0.0107743782133554
455	0.00939377543214448
456	0.00701347218756609
457	0.00473358520537204
458	0.00383254530036936
459	0.00451257662209059
460	0.00567094946589464
461	0.00657210106784589
462	0.00659247388226447
463	0.00564866360312521
464	0.00436568109847713
465	0.00303379449438523
466	0.00188799965887654
467	0.00132951605802134
468	0.00116077653433422
469	0.00120451680331257
470	0.00150450852331119
471	0.00177272159048414
472	0.0015853443761813
473	0.00111119531922554
474	0.000836312637275682
475	0.000438976625204646
476	-0.000757505368525813
477	-0.00271526568616309
478	-0.00439681962090788
479	-0.00486596296721586
480	-0.00410263345621331
481	-0.00298961898447203
482	-0.0021326145422762
483	-0.00262829894612082
484	-0.00438418047805555
485	-0.00646939114776046
486	-0.00808643233796147
487	-0.00872601802331019
488	-0.00839712901002088
489	-0.0075595040344183
490	-0.00658922368468495
491	-0.00567376474836578
492	-0.0046922041371289
493	-0.00388249314771372
494	-0.00377920128894971
495	-0.00426806397214818
496	-0.00472003721928616
497	-0.00456888791269705
498	-0.00339794104046121
499	-0.00158965168036218
500	0.000244764657409746
501	0.00166935025154658
502	0.00231853097626811
503	0.00196797905152835
504	0.000808821081619726
505	-0.000443419447989868
506	-0.00107460181686747
507	-0.000831863060810178
508	0.000381460819383506
509	0.00215406488487702
510	0.00368405708343289
511	0.00318150587347077
512	0.00171695804424132
513	0.000176177872177163
514	-0.000857682347373157
515	-0.0015190986811433
516	-0.00165559326082132
517	0.000277371359757694
518	0.00922455926496468
519	-0.00775099357834108
520	0.00488986287973603
521	0.0318763493832677
522	-0.0553779934983396
523	-0.0579257257840027
524	0.0457655138354056
525	0.230493711290222
526	0.387380119051727
527	0.51011592080684
528	0.601217213574287
529	0.665842686572645
530	0.704967701580699
531	0.713279017752626
532	0.68150730750699
533	0.602342871215328
534	0.476281056722897
535	0.314647110141607
536	0.13855694140149
537	0.0115714605264827
538	-0.00657701374241526
539	0.0106982678476157
540	-0.0116918890476967
541	-0.0172532256133877
542	-0.0124252090324859
543	-0.0120683627805676
544	-0.00857064582542932
545	0.0020539714701755
546	-0.000453895686959527
547	-0.00474718845357813
548	-0.00313625294332098
549	-0.00219159654689349
550	-0.00261142312486129
551	-0.00140675299077486
552	0.000561520137054572
553	-0.00128959082319113
554	-0.00285710113246296
555	-0.00442387926031529
556	-0.00542044997483515
557	-0.00545787939931586
558	-0.00456128368224995
559	-0.00289504977503441
560	-0.00121732033318267
561	-0.00232742850528211
562	-0.00407638578613501
563	-0.00541047979947962
564	-0.00638106676731809
565	-0.00707227708437586
566	-0.00761052823452246
567	-0.00731331936495394
568	-0.00578342739019888
569	-0.00438811370560188
570	-0.0029278124445824
571	-0.00139085280981988
572	-2.68517457868711E-05
573	0.000974592662913665
574	0.0020798268734552
575	0.00292141136065993
576	0.00380738234606781
577	0.004964764231147
578	0.00562452447813655
579	0.00539932368874929
580	0.00410582513039515
581	0.00197747801198034
582	-0.000437330722874663
583	-0.00249893317499073
584	-0.00385016538720606
585	-0.00287750415714072
586	-0.00249026842224964
587	-0.00288852965979913
588	-0.00386837481406133
589	-0.00477831559351216
590	-0.00475087969977039
591	-0.0035806654575623
592	-0.0018464828454654
593	-0.000523324466286113
594	-0.00029770807317675
595	-0.00110163756632176
596	-0.00190905731756175
597	-0.00165546692429075
598	-0.000237044349233884
599	0.00172182914815266
600	0.00347790393993819
601	0.00433069333827518
602	0.00425983888605685
603	0.00383167857928868
604	0.00381818206918183
605	0.00459761603036668
606	0.00568530037449477
607	0.00624183651675025
608	0.00576853880717465
609	0.00430655804929359
610	0.00223886668185003
611	0.000636640240529118
612	0.000387824016300442
613	0.00122532550930998
614	0.00210968062010863
615	0.00200847892459421
616	0.000736833418173433
617	-0.000823894504762279
618	-0.00143815224480193
619	-0.000614419452205084
620	0.00141075977713001
621	0.0039315135808522
622	0.00590021854804945
623	0.00645734099747131
624	0.00564350588415152
625	0.00472148129379946
626	0.00480020910406154
627	0.00598034435242312
628	0.00746192076248064
629	0.00842891694142622
630	0.00843585398435209
631	0.00760403932318354
632	0.00658369093567046
633	0.00578623785382604
634	0.00529642963242338
635	0.00474459128410842
636	0.00371057464315072
637	0.00215081872545397
638	0.000293593011278404
639	-0.00157733215083056
640	-0.0030651527174399
641	-0.00359053569150092
642	-0.00301925958642357
643	-0.00175118968628851
644	-0.000593776362322274
645	-0.000247354600020344
646	-0.00044681685180592
647	-0.00011221364061953
648	0.0014140966138001
649	0.00425939085060634
650	0.00809246891667215
651	0.011376772233703
652	0.0124391348071242
653	0.0106797223285753
654	0.00717895979336447
655	0.00398062319293047
656	0.00216613715799951
657	0.00178431126377632
658	0.00278343753170418
659	0.00457082076481186
660	0.00606565862699426
661	0.00599168626854407
662	0.00452882190533899
663	0.00201156385440981
664	-0.000364428851142407
665	-0.00145181997001487
666	-0.000643312530954177
667	0.0014218734982876
668	-0.00417731004914401
669	0.00397424467712426
670	0.0388863379447315
671	-0.0347360418512324
672	-0.0518293226871833
673	-0.00309650696632957
674	0.113372661742702
675	0.286279282597363
676	0.432375290982236
677	0.543578674094931
678	0.621046388098435
679	0.669857863621402
680	0.692448511635178
681	0.685064622637768
682	0.639738323674848
683	0.549096413654411
684	0.412003456507477
685	0.2378473498798
686	0.0465508452696639
687	0.0310625652313661
688	-0.0286687769180389
689	-0.0519193832985536
690	-0.0429734539987692
691	-0.0158076979840587
692	-0.0185206365094359
693	-0.0143173629718234
694	-0.00953769818569583
695	-0.0157180453316386
696	-0.0139390220002582
697	-0.00851140001178408
698	-0.0128600875297735
699	-0.0146299228378979
700	-0.0143608040094705
701	-0.0117482810629355
702	-0.0106672265388852
703	-0.00932637208198628
704	-0.00657114460470609
705	-0.00312870773255725
706	0.000361093442606375
707	0.00352536069247833
708	0.00640663560191967
709	0.00907044183735195
710	0.0100682227901245
711	0.00920749496573592
712	0.00821164092593563
713	0.0072707888579373
714	0.00679015158537766
715	0.00677568456474376
716	0.00664537517883446
717	0.00563566627232603
718	0.00363694956818961
719	0.00123464751433744
720	-0.000983873414014624
721	-0.00176533056121286
722	-0.00179564112099229
723	-0.00131039451289894
724	-0.00076153061036166
725	-0.00046162212048273
726	-0.000434041125842555
727	-0.000553387840795949
728	-0.000479447706624114
729	-0.000379257525878529
730	-0.0005206146491048
731	-0.000533249926036206
732	-1.09325988262299E-05
733	0.00114665230688615
734	0.002388500960123
735	0.00301101831048811
736	0.00261119687186806
737	0.0012178244753045
738	-0.000623996946060856
739	-0.00278356876546582
740	-0.00460568804162165
741	-0.00558702802385369
742	-0.0058245897485989
743	-0.00597701026052277
744	-0.00654920897220279
745	-0.00766429050806039
746	-0.00900319475543654
747	-0.00990161794862843
748	-0.00984354703152235
749	-0.00893976367106575
750	-0.00826685595005472
751	-0.00598347962522894
752	-0.00373755294232581
753	-0.00188688674941773
754	0.000235542573804537
755	0.0027066885770779
756	0.00544763296392148
757	0.00838990885401358
758	0.0112828102721636
759	0.0109987317182316
760	0.00905232016607727
761	0.00694595352624106
762	0.00516386461679019
763	0.00387391989168862
764	0.00293463729990151
765	0.00219613860362244
766	0.00170404018206227
767	0.00124567650182428
768	0.000699199776661885
769	0.000365784716578332
770	0.000692387182780863
771	0.00150305497427894
772	0.00217584259962678
773	0.00229008457382918
774	0.00176788012258555
775	0.000751611351461179
776	8.6930922918782E-05
777	-0.000334618022392874
778	-0.000465854846751768
779	-3.86983599156565E-05
780	0.00081275342975573
781	0.00142657519241141
782	0.0012461497319407
783	0.000785170306784266
784	0.000831221692180861
785	0.00093306945930749
786	0.000367140975782831
787	-0.00079909402789724
788	-0.00200047097004585
789	-0.00283310399680659
790	-0.0032414514686252
791	-0.00321611934921862
792	-0.00279128159569098
793	-0.00246555951034111
794	-0.00280312475545941
795	-0.00355108323340403
796	-0.00409127091901951
797	-0.00422073434182835
798	-0.00346389313578754
799	-0.00176153910298638
800	-6.14444621760413E-06
801	0.00162474566847948
802	0.00257576374468726
803	0.00194513691235443
804	-0.000441236323567296
805	-0.00329749539613999
806	-0.00476661981301163
807	-0.00392789104029134
808	-0.00128228319178447
809	0.00178982586582777
810	0.00415062727174131
811	0.00542873211463757
812	0.00610713085814041
813	0.00589585498110523
814	0.00393805203721342
815	0.00296298484541069
816	0.00240428399433767
817	0.0042421047630512
818	-0.00561902237035383
819	-0.00175834828348798
820	0.0293033557035898
821	0.0313014860820715
822	-0.0015825658624351
823	-0.00120567396901095
824	0.180577662387307
825	0.341892599743801
826	0.470417869766806
827	0.565117553361389
828	0.631091621385337
829	0.672852938954563
830	0.689365283317059
831	0.673517064942956
832	0.615644235472118
833	0.509959003760258
834	0.36060375532945
835	0.183711055123709
836	0.00345389928278905
837	-0.0227318962671887
838	-0.00164168926984587
839	-0.023446368286514
840	-0.0407349734212517
841	-0.0440231319096256
842	-0.0410222971575394
843	-0.0373285306370548
844	-0.0288645985826577
845	-0.00643024179049689
846	0.00107907383798533
847	-0.00243694699516084
848	-0.00144508934759813
849	0.00218177225177385
850	0.0054856756134285
851	-5.87574000547875E-05
852	-0.00374216867281518
853	-0.00545040682463593
854	-0.00484269420407202
855	-0.00257203827680996
856	-0.000535465263297397
857	-5.32013328751191E-05
858	-0.00101262530581891
859	-0.00217024586798686
860	-0.00211324698700821
861	-0.0015739659448144
862	-0.000606923877327858
863	0.000570270546461416
864	0.00118282114254953
865	0.000367323004425657
866	-0.00218879869339617
867	-0.00606471863824254
868	-0.01011467786347
869	-0.0128115201178787
870	-0.0132309455977691
871	-0.00991999966055346
872	-0.00565335806072653
873	-0.00224635825711061
874	-0.000606622944800961
875	-0.000451843546002806
876	-0.000947534552679485
877	-0.000826871231240034
878	0.000818847697090064
879	0.0034739433561839
880	0.00601678478706447
881	0.00739597956400928
882	0.007153035340977
883	0.00542098097345445
884	0.00286088198566858
885	0.000545074742191787
886	-0.000695257807365124
887	-0.000971436896691102
888	-0.00129623177974736
889	-0.00116997267090824
890	-0.00111479698630035
891	-0.000494923093640409
892	0.000350721190102377
893	0.000667054302297743
894	0.000168699843044351
895	-0.000765073897809998
896	-0.00146010450974643
897	-0.0017676787282852
898	-0.00163603040951443
899	-0.00111257872592319
900	-0.000419544068847699
901	0.000281739286648985
902	0.000889259544678112
903	0.00114310850160848
904	0.00101978853663809
905	0.00110035056819413
906	0.00213624072351593
907	0.00459124335979766
908	0.00792403450272161
909	0.0104334403772128
910	0.0104206080694382
911	0.00760343944362774
912	0.00348790404845545
913	0.000125044126676244
914	-0.000707587712554414
915	0.000486018039453029
916	0.00221024390168623
917	0.00379890684568807
918	0.00487016397143236
919	0.00506972909526837
920	0.00434340864205751
921	0.0033479638622822
922	0.00298119943184361
923	0.003745818186772
924	0.00542644378282375
925	0.007221385353958
926	0.00818022070444613
927	0.00760839788445367
928	0.00551687868470196
929	0.00302548261254287
930	0.00160017543127822
931	0.00066400779111575
932	-0.0010594435794502
933	-0.00220321095730469
934	-0.00266754322915119
935	-0.0022304909505948
936	-0.00098983523182028
937	0.000246975208185063
938	0.000582635967248279
939	-0.000589968704275634
940	-0.00131548009288451
941	-0.000101078629285212
942	0.000502551725375611
943	0.000794142794219965
944	0.000878935726305485
945	0.000727469935981162
946	0.000533533725089796
947	0.000506449253833807
948	0.000653627686929781
949	0.00072333015914694
950	0.000332195948686831
951	-0.000373582216028012
952	-0.000811768119490353
953	-0.000665170063044229
954	-0.000239316203462181
955	4.48102193502109E-05
956	7.24089570383057E-05
957	-2.89603592591448E-05
958	4.09936032781388E-05
959	0.000147437896345082
960	-2.17426077142591E-12
961	-0.00156851515252754
962	-0.00252907138647629
963	-0.00209882256358185
964	0.000197680275249468
965	0.000707697614586777
966	-0.00502614480059549
967	-0.00866735313626066
968	-0.00367408385328361
969	-0.0290099173961949
970	-0.0600429481212217
971	-0.0478077466804336
972	0.00525760170857836
973	-0.00738146210106549
974	0.173522886761788
975	0.336119910485536
976	0.467266946890106
977	0.564047821397381
978	0.630970913635224
979	0.673654899344811
980	0.692377597628948
981	0.679716307508144
982	0.625243627977554
983	0.522616650046757
984	0.375601817761819
985	0.200087923267404
986	0.0194293734639359
987	-0.0260579751754477
988	-0.054329943664996
989	-0.0571270157882822
990	-0.0329510839731597
991	-0.0202086187365325
992	-0.0195121182480733
993	-0.0148349428495749
994	-0.00705373943820575
995	-0.0135995349349116
996	-0.0179499848815254
997	-0.0159727768661639
998	-0.0110727864110771
999	-0.00529521592457627
1000	7.58692904412328E-05
1001	-0.00199711501113597
1002	-0.00202694236975276
1003	-0.000953960224606476
1004	-2.76294309742298E-06
1005	0.000265756129664396
1006	7.20564832619175E-05
1007	-0.000145761972078162
1008	0.000204610783100634
1009	0.00129047115424896
1010	0.00252808215631717
1011	0.00338251456098249
1012	0.00367603037818753
1013	0.00351269218798222
1014	0.00286782512425532
1015	0.00186850255757065
1016	0.00090404986285364
1017	0.000158946185720765
1018	-0.000344942645995161
1019	-0.000719205168479675
1020	-0.00105863516826332
1021	-0.00128359402664557
1022	-0.00134513753442889
1023	-0.000981316594433679
1024	1.66410239188508E-05
1025	0.00139322628571392
1026	0.00225859844205445
1027	0.000198078610537777
1028	-0.000441416978276266
1029	-0.000865180087117778
1030	-0.00223096748892715
1031	-0.0046262217501436
1032	-0.00697372173453914
1033	-0.00833720803670701
1034	-0.00845136333501273
1035	-0.00758408665824106
1036	-0.00624446905413834
1037	-0.005121961433872
1038	-0.00439583934347354
1039	-0.00440325587570101
1040	-0.00452848574340692
1041	-0.00438953372011497
1042	-0.00403133945370371
1043	-0.00319136135230735
1044	-0.00129557123922552
1045	0.00119593229429427
1046	0.00443089652124229
1047	0.00685136720551327
1048	0.00786089502653908
1049	0.0083594692466562
1050	0.00884656460941358
1051	0.00932022084326434
1052	0.00992094971039137
1053	0.0106201482452946
1054	0.0109371978519732
1055	0.0104346008836842
1056	0.00896364819566031
1057	0.00681251674403427
1058	0.00569175706215219
1059	0.00466186115913558
1060	0.0044835781357051
1061	0.00541709164734527
1062	0.0069373550516616
1063	0.00822157435250404
1064	0.00850520309712977
1065	0.00760172667419567
1066	0.00609081734403105
1067	0.00512509124305893
1068	0.00525795587289224
1069	0.00599549337231053
1070	0.00709229957200819
1071	0.0080407074759421
1072	0.0081457721960021
1073	0.00713037297283847
1074	0.00556457623987683
1075	0.00442692721649962
1076	0.00421405952077691
1077	0.0048358166048672
1078	0.00553539741990505
1079	0.00566374285685356
1080	0.00512553512324132
1081	0.004027709196194
1082	0.0024102562776136
1083	0.00048576342994977
1084	-0.00130766587957964
1085	-0.00274309940948569
1086	-0.00375238282678936
1087	-0.00424211346714287
1088	-0.00396418068538651
1089	-0.00328845403571165
1090	-0.00301787952041366
1091	-0.00330784547358576
1092	-0.00319165949149181
1093	-0.00304238125093548
1094	-0.00248110267325785
1095	-0.00148371110945789
1096	-0.000726136179224568
1097	-0.000707417963695889
1098	-0.00113861963512818
1099	-0.00181013894967919
1100	-0.00283193654874481
1101	-0.00409603788858703
1102	-0.00514681850765442
1103	-0.00552271292457363
1104	-0.00530348922926294
1105	-0.00482704219184882
1106	-0.00410893668868084
1107	-0.00308083937956383
1108	-0.00190778032791172
1109	-0.000801210016163623
1110	2.27373675443232E-13
1111	-0.000614867522529039
1112	-0.00135641813294285
1113	-0.00216242559386615
1114	-0.00288878896783729
1115	-0.00335712143487399
1116	-0.00314224752663961
1117	-0.00312992353812547
1118	-0.0322588192592406
1119	-0.0424708613330722
1120	-0.0201391619404347
1121	-0.00966403313051956
1122	-0.0270889419195157
1123	-0.0236165475738801
1124	0.157494949564267
1125	0.320946847028139
1126	0.452469692453832
1127	0.548801589425551
1128	0.614421822881653
1129	0.655288012758177
1130	0.672467540205034
1131	0.659797384066692
1132	0.607253202415549
1133	0.50781101221672
1134	0.363658880779539
1135	0.188319141706941
1136	0.00390534926746966
1137	0.0321134775142724
1138	0.00970268868508128
1139	-0.0151754892427931
1140	-0.0134299699127638
1141	-0.015762470513522
1142	-0.00904800402753381
1143	0.00272254101402325
1144	-0.00950788731694274
1145	-0.0185031173038084
1146	-0.0194240982183942
1147	-0.0128262117046205
1148	-0.00245935499940231
1149	-0.00553103381517417
1150	-0.00504097407302595
1151	-0.00149069535176238
1152	0.00386678626784942
1153	0.0094599359001819
1154	0.013206331488405
1155	0.0109327039985345
1156	0.00828441606547869
1157	0.00616260478240349
1158	0.00576498596829822
1159	0.00706494895433707
1160	0.0083888721267158
1161	0.00797482768216184
1162	0.00554911195823138
1163	0.00198323168838499
1164	-0.00179827840852909
1165	-0.00494024534083337
1166	-0.00456111179013874
1167	-0.00332915118309529
1168	-0.00146544129138704
1169	0.000397553952339535
1170	0.00190499628270402
1171	0.00294676204269706
1172	0.00326423639478435
1173	0.0027332205252435
1174	0.00166654835345525
1175	0.000540671602408338
1176	-0.000471473229438857
1177	-0.00156751465415539
1178	-0.00288613556337225
1179	-0.00422247312604895
1180	-0.00547407904430486
1181	-0.00683603098035235
1182	-0.00844850686794985
1183	-0.00906203796203897
1184	-0.0086571943592304
1185	-0.0073887030083597
1186	-0.00501410373777844
1187	-0.00206856089072005
1188	0.00033517402015093
1189	0.00165218209195928
1190	0.00234737644191796
1191	0.0030361170901898
1192	0.00383252254577826
1193	0.0046905688344907
1194	0.00568825781908799
1195	0.00694683439222388
1196	0.00784023207090456
1197	0.00763019581673063
1198	0.00620407957896418
1199	0.003895608051522
1200	0.0013914671525157
1201	-0.000444721656521097
1202	-0.00116560598380033
1203	-0.00106151877108118
1204	-0.00126235103725492
1205	-0.00289071276208119
1206	-0.0056544441171269
1207	-0.00861311060360492
1208	-0.0102627805701445
1209	-0.0112117591527578
1210	-0.0112245439947998
1211	-0.00967280055729702
1212	-0.00683357037929966
1213	-0.00417557709532446
1214	-0.0030678319776456
1215	-0.00336863710145963
1216	-0.00431073595785847
1217	-0.00520381017661009
1218	-0.00550940226477792
1219	-0.00515330256253321
1220	-0.00461893673907809
1221	-0.00464357134205784
1222	-0.00528639363126615
1223	-0.00574138928008949
1224	-0.00537197034186931
1225	-0.00455352013996446
1226	-0.00360393079333221
1227	-0.0025185335524327
1228	-0.00138920768759476
1229	-0.000244130063720149
1230	0.000772065800731525
1231	0.00141463329300962
1232	0.00165916709032388
1233	0.00143814961661803
1234	0.000775540473085812
1235	-0.000247064524558027
1236	-0.00157658233892732
1237	-0.00284523195438169
1238	-0.00377529164894952
1239	-0.00440410093072785
1240	-0.00484276910439974
1241	-0.00530914293845797
1242	-0.00571630833367465
1243	-0.00578183654378961
1244	-0.00537324703003605
1245	-0.00376578493826685
1246	-0.0011351799382453
1247	0.0020646693361499
1248	0.00417380753802377
1249	0.00385030396456898
1250	0.00159678399357688
1251	-0.000754062616536544
1252	-0.00171406808561869
1253	-0.00127905214039004
1254	-0.000496961000578722
1255	-0.000679319402607348
1256	-0.000553820992521992
1257	-0.00280507781077688
1258	-0.00620051129939725
1259	-0.0088145160382993
1260	-0.00929297117404815
1261	-0.00766609019170517
1262	-0.00507030163321076
1263	-0.00282276820198035
1264	-0.00185077804459866
1265	-0.00244136670885098
1266	-0.00346872452274738
1267	-0.023115467835396
1268	-0.0351697824774533
1269	-0.0291308383547602
1270	0.00678072960113241
1271	0.00483582839646601
1272	-0.0464012546016477
1273	-0.0200549816843676
1274	0.0820556214929837
1275	0.24603138252877
1276	0.383685081885574
1277	0.489834893509254
1278	0.566288132426777
1279	0.616768395734496
1280	0.641624719299429
1281	0.635982711702837
1282	0.592036011702717
1283	0.503755308938622
1284	0.372153340938752
1285	0.207718918614091
1286	0.045855108089583
1287	-0.0669491855877311
1288	-0.0483948606347724
1289	-0.019795926586653
1290	-0.0308161399470066
1291	-0.0231161877335637
1292	-0.0277624249785049
1293	-0.0286540054439683
1294	-0.0223148317781607
1295	-0.00770490301533755
1296	-0.000469152277659646
1297	-0.00654330237402689
1298	-0.00770529120373453
1299	-0.00541916342997695
1300	-0.00254447947909853
1301	-0.00463099953478263
1302	-0.00426299281460274
1303	-0.00254478381388878
1304	-0.000629956321347436
1305	0.000852633392412372
1306	0.00177773879772758
1307	0.00233462529186568
1308	0.00292432838547541
1309	0.0032423952838343
1310	0.00418086220963687
1311	0.00632942160271455
1312	0.00934903659243957
1313	0.0120891490497002
1314	0.013534302329802
1315	0.01357066903239
1316	0.0125626528791827
1317	0.0109771927964033
1318	0.00941171988623069
1319	0.0085816019064282
1320	0.00866221811725154
1321	0.00930081494661295
1322	0.00973263012625125
1323	0.00935635463198992
1324	0.00772932783335989
1325	0.00449522449461881
1326	0.000250497289897567
1327	-0.00333041931945388
1328	-0.0048274286301222
1329	-0.00431325957710271
1330	-0.00265342395724133
1331	0.000456317427506292
1332	0.00248506496510004
1333	0.00371650211089047
1334	0.00443328424866252
1335	0.00476570539882459
1336	0.005024860771627
1337	0.00553303877566691
1338	0.00607486283888647
1339	0.00603936460524324
1340	0.0052552363522409
1341	0.00383057556724964
1342	0.00243907330022353
1343	0.00191931053092276
1344	0.00139081853019718
1345	0.00127154767375259
1346	0.00122372442453411
1347	0.000812611143956588
1348	0.000353662250532238
1349	0.000528208270552
1350	0.00161237930501557
1351	0.00294122407358088
1352	0.00379802990273959
1353	0.00397608768903979
1354	0.00381320417181996
1355	0.00379108418611906
1356	0.00412432121770223
1357	0.00471421775861813
1358	0.00557395271361827
1359	0.00663951440203903
1360	0.00743294317554444
1361	0.00759680392910411
1362	0.00733128754818324
1363	0.0070920892370907
1364	0.00717674881248342
1365	0.00781271771360537
1366	0.00863198821004119
1367	0.0086887902172208
1368	0.00720307518722052
1369	0.00421617677623942
1370	0.0011066782656286
1371	-0.000717244367038461
1372	-0.000994226032119627
1373	-0.000331768694763923
1374	0.000493801064521904
1375	0.000661442016209435
1376	-2.97769986872254E-05
1377	-0.000862362112528103
1378	-0.00101137937511453
1379	-0.000130643413626785
1380	0.00150199921939986
1381	0.00325438364849617
1382	0.00432848296109967
1383	0.00398265114098706
1384	0.00198822156595213
1385	-0.000541592279233782
1386	-0.00259536146315043
1387	-0.00344435688627698
1388	-0.00305805727502673
1389	-0.00253099447230909
1390	-0.00279939807782625
1391	-0.00376406520605599
1392	-0.00476665317998481
1393	-0.00548313908967657
1394	-0.00570957655195059
1395	-0.00484446891773871
1396	-0.00299875817785278
1397	-0.00126876688719335
1398	-0.00055720372894541
1399	-0.000500810463307744
1400	-0.00043704875736239
1401	-0.000422706060760447
1402	-0.000844167423878162
1403	-0.00187245851832074
1404	-0.0031573703831782
1405	-0.00402280810804712
1406	-0.00386275825864857
1407	-0.00267094412104996
1408	-0.00193896474816313
1409	-0.00124328883742919
1410	-0.00137897805791454
1411	-0.0026357512051618
1412	-0.00451539164852477
1413	-0.00620949810803495
1414	-0.00716916451371219
1415	-0.00713201596259694
1416	-0.00628640438534944
1417	-0.0114092986248693
1418	-0.0238527072801844
1419	-0.0247740009457402
1420	-0.00133975564284583
1421	0.0589091511794493
1422	-0.084829204255584
1423	-0.081663285194594
1424	0.0882298891767448
1425	0.250102774856401
1426	0.386388565777239
1427	0.48973505377954
1428	0.562023881222103
1429	0.608602579655866
1430	0.632504092290446
1431	0.631050195481208
1432	0.596424383985024
1433	0.520169777817088
1434	0.39935005056806
1435	0.241624774731079
1436	0.0656937430762525
1437	-0.0152749492038851
1438	-0.0325403778773108
1439	-0.0558948021035945
1440	-0.0476507872377425
1441	-0.0181964067190989
1442	-0.0182991104148158
1443	-0.0147124327834689
1444	-0.00544339073391598
1445	-0.0117638764498196
1446	-0.0130639576150315
1447	-0.013716009504634
1448	-0.0110354108671089
1449	-0.00471038283690461
1450	-0.0036870333897383
1451	-0.00669621573669588
1452	-0.00770747925892579
1453	-0.00742082893557949
1454	-0.00658963390499423
1455	-0.00584377980592876
1456	-0.00544695718384958
1457	-0.00519765888611801
1458	-0.00430090962630914
1459	-0.00246222463462686
1460	-0.000958279664814654
1461	-0.000478890262471054
1462	-0.0010611293650129
1463	-0.00189774372896068
1464	-0.00201023243383247
1465	-0.000745652039597644
1466	0.00162774469396254
1467	0.00381240178734288
1468	0.00503529852625206
1469	0.00520392561850258
1470	0.00405955477206987
1471	0.00237781437844831
1472	0.00176237040331273
1473	0.00320730178074768
1474	0.00624038712052766
1475	0.00909198168801595
1476	0.00969157623546835
1477	0.00747916282601579
1478	0.00377017924668621
1479	0.000139235143549854
1480	-0.00213242040507566
1481	-0.00230473811136278
1482	-0.000716565550760606
1483	0.00111381491907991
1484	0.00119756672908977
1485	-0.00134938944580654
1486	-0.00272936409632507
1487	-0.0037158110692701
1488	-0.00414389544543781
1489	-0.00324019282798815
1490	-0.00106433855744115
1491	0.00136727432639816
1492	0.00279590866287549
1493	0.00238048201330798
1494	0.000245972261055272
1495	-0.0024933488938359
1496	-0.0044262660862131
1497	-0.0045724613091096
1498	-0.00260263614144662
1499	0.000616956158097537
1500	0.00362076969055636
1501	0.00488202190982179
1502	0.00408619982499658
1503	0.00230517641129779
1504	0.000797072396679255
1505	0.0003033481959136
1506	0.00085055308328208
1507	0.00188536474959733
1508	0.00280070636553376
1509	0.00326406402106727
1510	0.00294189847060977
1511	0.00160001566719359
1512	-0.00113205052147691
1513	-0.00422709004219257
1514	-0.00591344951058659
1515	-0.00533579144537555
1516	-0.00305482879856811
1517	-5.86794654395817E-05
1518	0.00285902855428333
1519	0.00484725750825987
1520	0.005419603865505
1521	0.00482130780569889
1522	0.00388222997605681
1523	0.00355987148326165
1524	0.00386520050865613
1525	0.00389740007045702
1526	0.0031399743904359
1527	0.00161263577838611
1528	-0.000532416676293224
1529	-0.00285986326670695
1530	-0.00489253025976666
1531	-0.00617982137782747
1532	-0.00656251811780351
1533	-0.00651105949387443
1534	-0.00663021380339046
1535	-0.00658688328717005
1536	-0.00572579651228011
1537	-0.00400620265710927
1538	-0.00191481567814833
1539	0.000102240284547861
1540	0.00154346973253894
1541	0.00192667748795827
1542	0.00128788648105171
1543	0.000511907534104239
1544	0.00107215934211524
1545	0.00342275535351177
1546	0.00619226160213771
1547	0.00760102565320153
1548	0.00678353777445295
1549	0.00453965970072545
1550	0.00249424167830625
1551	0.00140195317686675
1552	0.00132438395789336
1553	0.00181120189907347
1554	0.00238757541467294
1555	0.00253015911209786
1556	0.00219532605679262
1557	0.00166909306119578
1558	0.00124462206112241
1559	0.000986109141123848
1560	0.000902296120699475
1561	0.00106572471443656
1562	0.00143312944238971
1563	0.00141011471504271
1564	0.000455615825160294
1565	-0.000561169804782935
1566	-0.000223808819114879
1567	-0.00150829304277522
1568	-0.0141559111932423
1569	-0.0148315331189224
1570	0.00767713264224312
1571	0.0116489425041522
1572	0.00269531998551997
1573	0.0113893889762551
1574	0.0802841976656197
1575	0.231115237996192
1576	0.358040439609425
1577	0.454009845970418
1578	0.52069012979949
1579	0.563327524274086
1580	0.584746519913438
1581	0.582096241644166
1582	0.547993678665719
1583	0.474842103084953
1584	0.360426249498701
1585	0.212321150136589
1586	0.0479526980649325
1587	0.0118380045244209
1588	-0.0129210702188658
1589	-0.0254996421017779
1590	-0.0230730439702569
1591	-0.025490744370785
1592	-0.0177647771361933
1593	-0.00558109585141153
1594	-0.0145424904445264
1595	-0.017340887391498
1596	-0.0114913962883207
1597	-0.00237854573649088
1598	-0.00396095155939236
1599	-0.00177720692143168
1600	0.00203856668305491
1601	0.00106882412536891
1602	-0.000599884828488939
1603	-0.000852140924294531
1604	-0.000166313358676007
1605	0.00051557712937722
1606	0.000680383144612051
1607	0.000787722318051465
1608	0.00155070265759605
1609	0.00305511594449115
1610	0.00435558538070779
1611	0.00460083605345574
1612	0.00362289717114095
1613	0.00199610456273547
1614	0.000582316204713607
1615	-0.000125410714133523
1616	0.000292181514467416
1617	0.00127489206133191
1618	0.0017776859203309
1619	0.00199446720233709
1620	0.00180592912487043
1621	0.000540621306058142
1622	-0.00175413763435017
1623	-0.00404382653137247
1624	-0.00504498727605096
1625	-0.00408603120884266
1626	-0.00187201998535613
1627	0.000196788841222428
1628	0.000821772334106186
1629	-0.000279629946959403
1630	-0.000313722060724331
1631	0.000543576988846439
1632	0.00239862791258361
1633	0.00435336135261366
1634	0.00540776016727307
1635	0.00548221587844466
1636	0.00498510876833791
1637	0.00352600792560054
1638	0.0010549236170192
1639	-0.00128271322947171
1640	-0.00197877494748866
1641	-0.000959870964962306
1642	0.000284846697837793
1643	0.00039673456181788
1644	-0.000706345433471256
1645	-0.00236411906659839
1646	-0.00363573609335788
1647	-0.00369796678006651
1648	-0.00247751736631585
1649	-0.000745300915156122
1650	0.000446779182453838
1651	0.000581104674168387
1652	-0.000226467058098478
1653	-0.000606320349120892
1654	-0.000815824384687858
1655	-0.000944911155698946
1656	-0.000611237207394311
1657	0.000195322148755395
1658	0.000926426293645477
1659	0.00131251494791229
1660	0.00150646014530764
1661	0.00169319233597776
1662	0.00183046020202937
1663	0.00161873719005712
1664	0.00120922629115228
1665	0.000960494166619696
1666	0.00124353045157477
1667	0.00183842313762739
1668	0.00217422393571098
1669	0.00218742530377369
1670	0.00205333022714171
1671	0.0020031111085359
1672	0.00208408191367937
1673	0.00220278760703252
1674	0.00207300617785222
1675	0.0013958463241579
1676	0.000680264806504738
1677	0.000957829284033096
1678	0.00187041399361476
1679	0.00231670733374756
1680	0.00212284423098197
1681	0.00166573923044666
1682	0.00105559224689955
1683	2.7171396425274E-05
1684	-0.00144880087111687
1685	-0.00320412050844254
1686	-0.00442632054544845
1687	-0.0039309576117148
1688	-0.00159027216064089
1689	0.00135709872274958
1690	0.00328541936623594
1691	0.00346670941098637
1692	0.0022308661089312
1693	0.00074269210814748
1694	0.000366194262298336
1695	0.00130136112908019
1696	0.0025686612177509
1697	0.00314053616655485
1698	0.00260703264564199
1699	0.00097295249435092
1700	-0.0011887132470747
1701	-0.00298222615050747
1702	-0.00369781391711399
1703	-0.00338800224530189
1704	-0.00229803287500374
1705	-0.000743572022614103
1706	0.000356400013743041
1707	0.000437646936305214
1708	-9.6775591629239E-05
1709	-0.000106790692612435
1710	0.000641288303199872
1711	0.000626720457319152
1712	0.000180266531117468
1713	-0.000838780585283416
1714	-0.0020898571987118
1715	-0.00307193709863895
1716	-0.00314222877835846
1717	-0.00118174130871296
1718	-0.0143948881731859
1719	-0.0240138937815573
1720	-0.0335322910617322
1721	-0.0158887514999861
1722	0.0241479007809176
1723	0.00971704488679848
1724	0.13265490992373
1725	0.272075680748358
1726	0.388617308935324
1727	0.475942181257182
1728	0.535649084833125
1729	0.57265357632194
1730	0.589784557922414
1731	0.584286349599083
1732	0.548912334178397
1733	0.476337017833615
1734	0.364657771707144
1735	0.220998334172904
1736	0.0617328785662465
1737	0.0105597816638578
1738	0.0232490091320443
1739	-0.0163894965461395
1740	-0.0276737775581068
1741	-0.0207982279497116
1742	-0.0057604359124781
1743	-0.0151711640028509
1744	-0.0187147927686055
1745	-0.0136758389417224
1746	0.000138221959758766
1747	-0.00449579642821618
1748	-0.00581465568079409
1749	-0.00534235361759272
1750	-0.00363847326151756
1751	-0.00200777349191128
1752	-0.00430972369470339
1753	-0.00583470059724789
1754	-0.00587846278689597
1755	-0.00412158275520369
1756	-0.00155078170701017
1757	0.000295128845252179
1758	0.00086342082393287
1759	0.000714084638573809
1760	0.000371275208152611
1761	0.000214908797502744
1762	0.000492254063388486
1763	0.000901954559211049
1764	0.00151645027756331
1765	0.00211740196972698
1766	0.00220341080343189
1767	0.00141896303371425
1768	-0.000304335831160074
1769	-0.00298327991508529
1770	-0.00600427453119323
1771	-0.00801177801250219
1772	-0.00837586056545092
1773	-0.00784795071317035
1774	-0.00770644199810988
1775	-0.00872951711005499
1776	-0.00966988823951453
1777	-0.00955998776797173
1778	-0.00936820674188255
1779	-0.00858708140486897
1780	-0.00686937972442081
1781	-0.00465250016458185
1782	-0.00272665965599117
1783	-0.00143718861222908
1784	-0.000559168436581103
1785	0.000150595270525855
1786	0.000521892719959283
1787	0.000497489624862624
1788	0.000409920721409662
1789	0.000547432400026082
1790	0.000704868933354419
1791	0.000985128908467914
1792	0.00183168840999315
1793	0.00292191568483702
1794	0.00336844974506789
1795	0.00292439866333893
1796	0.00225059693724461
1797	0.00165363333186974
1798	0.000792302295991476
1799	-0.000426225450823381
1800	-0.00153338607253772
1801	-0.00182493543304929
1802	-0.00161880588144925
1803	-0.0016644447435965
1804	-0.00189797047268314
1805	-0.00230700439290388
1806	-0.00245263583599353
1807	-0.00239093073167851
1808	-0.00229199135306146
1809	-0.00188006386692052
1810	-0.000768285273338165
1811	0.000659572779525774
1812	0.00214891867214817
1813	0.00366439356781711
1814	0.0045876959859612
1815	0.004086087916221
1816	0.0019734395875588
1817	-0.000633695769636233
1818	-0.00249940639032786
1819	-0.00344134799810547
1820	-0.00395807110092505
1821	-0.00407317012901842
1822	-0.00376308823446436
1823	-0.0034970136591852
1824	-0.0038361600115735
1825	-0.00495625015481949
1826	-0.00620864909531349
1827	-0.00687568820582385
1828	-0.00676209939975081
1829	-0.00599931835827761
1830	-0.00489718518305438
1831	-0.00397504430571871
1832	-0.00361349658247434
1833	-0.00370072279982026
1834	-0.00272638214489973
1835	-0.00145886493653791
1836	-0.00107623946689728
1837	-0.0021543374552806
1838	-0.00381598421709839
1839	-0.00457169054531903
1840	-0.00410132831197529
1841	-0.00278418378624679
1842	-0.00109174739344553
1843	0.000515131537184743
1844	0.00183582660383763
1845	0.00173277800647043
1846	0.00130871818151945
1847	0.00170103242358266
1848	0.00280718640482291
1849	0.0042641341529901
1850	0.00574633769676325
1851	0.00700015024129641
1852	0.0078521232274511
1853	0.00822018099435695
1854	0.00798937621033247
1855	0.00713732720683424
1856	0.00590419894871275
1857	0.00480950341170683
1858	0.00414203772959354
1859	0.0038891800769818
1860	0.00375597206631539
1861	0.00161625943698596
1862	-0.000176064727440917
1863	-0.00148503858504512
1864	-0.00283435723893888
1865	-0.00469346691676265
1866	-0.00660419912074417
1867	-0.0129572197783006
1868	-0.0267406201343618
1869	-0.0235539717194797
1870	0.00284775797689463
1871	-0.0203302439831816
1872	-0.0818532923120472
1873	0.0467745814528939
1874	0.192333240468216
1875	0.322283960556206
1876	0.425808424989611
1877	0.500959800597158
1878	0.552195400331797
1879	0.584051309167577
1880	0.595801762278938
1881	0.580594212529476
1882	0.529464497769951
1883	0.437525243208952
1884	0.30836867141673
1885	0.155083700923768
1886	0.00776788828461861
1887	-0.0503894166912318
1888	-0.079894524446587
1889	-0.0750178394638681
1890	-0.04502661435329
1891	-0.00229113223272748
1892	-3.26308451690238E-05
1893	0.000619397140155797
1894	0.00651448647015229
1895	-0.00529377247329421
1896	-0.00821631737433393
1897	-0.00515858899548505
1898	0.000372945620014775
1899	0.00492481092274488
1900	-0.00162251585456374
1901	-0.00553378090349099
1902	-0.00641926893588618
1903	-0.00521326481565154
1904	-0.00340794850932014
1905	-0.00205452561085906
1906	-0.00143810206026274
1907	-0.00125316287201827
1908	-0.000919357450158031
1909	-0.000123639576102619
1910	0.00079048465930498
1911	0.0013888152861341
1912	0.0013176722453494
1913	0.000161218161693455
1914	-0.000910301984887951
1915	-0.00268535275097292
1916	-0.00498634399191644
1917	-0.00590255477668222
1918	-0.00466460644777555
1919	-0.00218505008670888
1920	0.000173147588000688
1921	0.00128269210856047
1922	0.000777195526168839
1923	-0.000519793744814478
1924	-0.00124121735206018
1925	-0.00079601490867276
1926	0.00041659108515546
1927	0.00140174061878895
1928	0.00140017367931478
1929	0.000880647307482718
1930	0.000338017145409708
1931	-0.000357244643154786
1932	-0.00142613326637786
1933	-0.00210215899673472
1934	-0.00146869702962249
1935	0.000306754774442197
1936	0.00190697167700193
1937	0.00189542805779297
1938	9.95232973366456E-05
1939	-0.00275850848927917
1940	-0.00329244993442046
1941	-0.00216051775805681
1942	-0.000134070496741856
1943	0.00189279363449657
1944	0.00326022202270337
1945	0.00377556955307057
1946	0.00358874495780981
1947	0.00323764307300678
1948	0.00304822241564295
1949	0.00314890948119739
1950	0.00390633838924259
1951	0.00548177590056298
1952	0.0070766344307458
1953	0.00789612125888084
1954	0.00813581616513659
1955	0.00806766631741596
1956	0.00785577104204549
1957	0.00774981000981256
1958	0.00828921799499938
1959	0.00963290048407828
1960	0.0110961422390403
1961	0.0117900794126626
1962	0.0116356592036482
1963	0.0108780538771214
1964	0.00969095984471835
1965	0.0084395416590155
1966	0.00767865140275603
1967	0.00761206076563781
1968	0.00780616140740165
1969	0.00720621585087144
1970	0.00537047892719045
1971	0.00325641177629166
1972	0.00170834433100708
1973	0.000749686592257603
1974	0.000347931268194657
1975	0.00074294975432565
1976	0.00174097849664179
1977	0.00245810359567145
1978	0.00255423866461513
1979	0.00260687442479934
1980	0.00294812797237398
1981	0.00314179187066088
1982	0.00297949365481998
1983	0.00276259593789518
1984	0.00267562583245251
1985	0.00261969816831709
1986	0.00261852513062877
1987	0.00320207925736327
1988	0.00453676971802963
1989	0.00594771497338797
1990	0.00630393068210822
1991	0.00495171680948658
1992	0.00212051906675015
1993	-0.000966272742104479
1994	-0.00275450817625256
1995	-0.00247651181022945
1996	-0.000693856029073459
1997	0.00126471783754312
1998	0.00221375368019494
[truncated: 1,063 more rows]
