# Supplementary material for: Structural and mechanistic insights into caseinolytic protease inhibition for antimicrobial development against Pseudomonas plecoglossicida
Source: PLoS Pathog. 2026 Feb 12;22(2):e1013909. doi: 10.1371/journal.ppat.1013909 (PMC12900304; doi:10.1371/journal.ppat.1013909)
Supplement: S1 File — (ZIP) [file ppat.1013909.s010.zip › S6 Fig/S6D Fig.txt]

Time (s)	Corrected Heat Rate (µJ/s)	Mole Ratio	Enthalpy (kJ/mol)	Mole Ratio	Fit (kJ/mol)
0	0.00367485641166541
1	0.00347893241568789	0.140245765685247	-8.85775670563968
2	0.00245129366405195	0.251620582933714	-8.65824145911326
3	0.00292055129382618	0.365527478299644	-8.23608151975388
4	0.00328854552800806	0.480700005836307	-8.37950258281181
5	0.00314681560968211	0.597152228123377	-8.02069930374116
6	0.00257993232735032	0.714898363991415	-8.10967687607518
7	0.00146181111921351	0.833952790257986	-8.06554577981545
8	0.0001175631278727	0.954330043483075	-7.80375234705183
9	-0.000564816830234349	1.076044821744	-7.69080711570869
10	-0.000282445315917812	1.19911198643004	-7.5374615736699	0.13837548262853	-8.67563512335764
11	0.000119713058182924	1.32354656405704	-7.46257943701236	0.149528810992258	-8.66419449223529
12	-0.000147816532759748	1.44936374810212	-7.28611125854771	0.160694409244174	-8.65274858386626
13	-0.000940446620944613	1.57657890085881	-7.31097955785689	0.171872290882507	-8.64129744295819
14	-0.00184639338336012	1.7052075553128	-7.34823488198264	0.183062469420331	-8.6298411143696
15	-0.00261590002025969	1.8352654170385	-7.05124272630105	0.19426495838559	-8.61837964310774
16	-0.00274096524570666	1.9667683661167	-7.05649210513425	0.205479771321108	-8.6069130743283
17	-0.00177903058749962	2.09973245907355	-6.8295853472023	0.216706921784608	-8.59544145333511
18	-0.000477753140586401	2.23417393084104	-6.73224046858638	0.227946423348727	-8.58396482558027
19	7.76638764534709E-05	2.37010919673927	-6.42518206793887	0.239198289601036	-8.57248323666095
20	-0.000979859436668562			0.250462534144051	-8.56099673232201
21	-0.00312031960530135			0.261739170595255	-8.54950535845319
22	-0.00464670656803889			0.273028212587109	-8.53800916108926
23	-0.00418643477202352			0.284329673767073	-8.52650818640933
24	-0.00187864328631804			0.29564356779762	-8.51500248073563
25	0.00100576994934443			0.306969908356253	-8.50349209053394
26	0.00352713202335053			0.318308709135523	-8.49197706241158
27	0.00517949074931323			0.329659983843043	-8.48045744311836
28	0.00532819535128226			0.341023746201506	-8.46893327954401
29	0.00382280882116959			0.352400009948702	-8.45740461871932
30	0.00157510668651639			0.363788788837535	-8.44587150781373
31	2.35334625671157E-05			0.375190096636036	-8.43433399413615
32	0.000113698811645691			0.386603947127385	-8.42279212513291
33	0.00147902330462557			0.398030354109923	-8.41124594838834
34	0.00258357547434684			0.409469331397173	-8.39969551162316
35	0.00230110157262686			0.420920892817851	-8.38814086269324
36	0.000442212783823948			0.432385052215891	-8.37658204959122
37	-0.00192958615056682			0.443861823450452	-8.36501912044262
38	-0.00339911214673805			0.455351220395942	-8.35345212350684
39	-0.00352457617572099			0.466853256942032	-8.34188110717663
40	-0.00254620507237746			0.478367946993673	-8.33030611997707
41	-0.00110656030356893			0.489895304471114	-8.31872721056336
42	-5.2455033923593E-05			0.501435343309916	-8.30714442772235
43	-8.00528512741039E-05			0.512988077460972	-8.29555782037008
44	-0.00105256235063678			0.524553520890522	-8.28396743755178
45	-0.00226488747408382			0.536131687580171	-8.27237332844101
46	-0.00289214105913516			0.547722591526904	-8.26077554233777
47	-0.00238491849745515			0.559326246743105	-8.24917412866941
48	-0.000568104698118077			0.570942667256574	-8.23756913698881
49	0.00066075830261525			0.582571867110541	-8.22596061697328
50	0.000593161437492995			0.594213860363688	-8.21434861842457
51	-0.000425544636215136			0.605868661090161	-8.20273319126728
52	-0.00148257351116854			0.617536283379589	-8.19111438554857
53	-0.00149280677050001			0.629216741337102	-8.17949225143687
54	-0.000219205579753634			0.640910049083347	-8.16786683922126
55	0.00157093128781582			0.652616220754506	-8.15623819931018
56	0.00289018971270139			0.664335270502311	-8.14460638223135
57	0.00319054052411616			0.676067212494063	-8.13297143863026
58	0.00277939641077296			0.687812060912648	-8.12133341926913
59	0.0017185921191043			0.699569829956556	-8.10969237502692
60	-0.000190447504536451			0.711340533839897	-8.0980483568968
61	-0.0019023143860295			0.723124186792416	-8.08640141598764
62	-0.00291756049561798			0.734920803059514	-8.07475160352045
63	-0.0031052551003512			0.746730396902264	-8.06309897082931
64	-0.00296404386467941			0.758552982597426	-8.05144356935941
65	-0.00324763593198441			0.770388574437467	-8.03978545066727
66	-0.00369003968170034			0.782237186730578	-8.0281246664183
67	-0.00207545431770484			0.794098833800688	-8.01646126838664
68	-0.0100518427063037			0.805973529987488	-8.00479530845464
69	-0.00539870435939349			0.81786128964644	-7.9931268386112
70	0.012214508787352			0.829762127148801	-7.98145591095074
71	0.0334039581391607			0.841676056881638	-7.96978257767237
72	0.017675222679884			0.853603093247844	-7.9581068910798
73	0.00514934295742364			0.865543250666159	-7.94642890357874
74	0.0107765495132384			0.877496543571182	-7.93474866767726
75	0.00890146465704333			0.889462986413394	-7.92306623598382
76	0.0314077214786437			0.901442593659174	-7.911381661207
77	0.0607941023681207			0.913435379790812	-7.89969499615421
78	0.0864279621949038			0.925441359306533	-7.88800629373042
79	0.105498166898926			0.937460546720511	-7.87631560693726
80	0.114343086360506			0.949492956562888	-7.86462298887255
81	0.110365614152229			0.961538603379789	-7.85292849272841
82	0.0939333860714271			0.973597501733342	-7.84123217179051
83	0.0687666203696295			0.985669666201695	-7.82953407943748
84	0.041105719160683			0.997755111379035	-7.81783426913908
85	0.01803945270143			1.0098538518756	-7.80613279445585
86	0.00471064735243942			1.02196590231771	-7.79442970903724
87	0.00170374756464753			1.03409127734776	-7.78272506662152
88	0.000227765332184049			1.04622999162427	-7.771018921034
89	0.000792583395707425			1.05838205982188	-7.7593113261862
90	0.00141375617675976			1.07054749663136	-7.74760233607446
91	0.00225222754872334			1.08272631675967	-7.73589200477938
92	0.00135878713739146			1.09491853492992	-7.72418038646438
93	-0.00393885482179712			1.10712416588144	-7.71246753537409
94	-0.00675939538204773			1.11934322436976	-7.7007535058346
95	-0.00779681118464737			1.13157572516664	-7.68903835225099
96	-0.00777831465570955			1.14382168306012	-7.677322129107
97	-0.00700739105104731			1.15608111285446	-7.6656048909634
98	-0.00606770272474932			1.16835402937025	-7.65388669245714
99	-0.00557306737083252			1.18064044744437	-7.6421675883002
100	-0.00576919901524775			1.19294038193001	-7.6304476332785
101	-0.00651025934237737			1.2052538476967	-7.61872688225056
102	-0.00732798084581532			1.21758085963036	-7.60700539014626
103	-0.00753445398930808			1.22992143263326	-7.59528321196635
104	-0.00663542954366392			1.24227558162405	-7.58356040278034
105	-0.00455567089571218			1.25464332153783	-7.57183701772579
106	-0.00151937722243645			1.2670246673261	-7.56011311200757
107	0.00163963038474435			1.27941963395682	-7.54838874089578
108	0.00289040163285392			1.29182823641442	-7.53666395972516
109	0.00211997609734738			1.30425048969981	-7.52493882389401
110	0.000661139494965823			1.31668640883039	-7.51321338886229
111	-0.000872093975218036			1.3291360088401	-7.50148771015149
112	-0.0016200269946296			1.34159930477942	-7.48976184334216
113	-0.00159907897088374			1.35407631171537	-7.47803584407408
114	-0.00124548140985326			1.36656704473156	-7.46630976804371
115	-0.00120831287222245			1.37907151892818	-7.45458367100416
116	-0.0022100435059258			1.39158974942205	-7.44285760876273
117	-0.00378298999115145			1.40412175134661	-7.43113163718114
118	-0.00474613816064107			1.41666753985194	-7.41940581217303
119	-0.00444967704873989			1.4292271301048	-7.40768018970346
120	-0.00320322112546023			1.44180053728864	-7.39595482578749
121	-0.0018185068229144			1.45438777660359	-7.38422977648852
122	-0.000986994286535037			1.46698886326652	-7.37250509791808
123	-0.00042627702779896			1.47960381251103	-7.36078084623305
124	0.000675311760929276			1.4922326395875	-7.34905707763629
125	0.00216851273836483			1.50487535976307	-7.33733384837339
126	0.00307741307044296			1.51753198832166	-7.3256112147335
127	0.00295087269250871			1.53020254056404	-7.31388923304594
128	0.00226264598417458			1.54288703180779	-7.30216795968062
129	0.00216034843134594			1.55558547738733	-7.29044745104573
130	0.0031653298334362			1.56829789265399	-7.27872776358717
131	0.00436983794121204			1.58102429297594	-7.26700895378682
132	0.00476562805494041			1.59376469373829	-7.25529107816133
133	0.00389647523509495			1.60651911034306	-7.24357419326113
134	0.00182589255894072			1.61928755820922	-7.23185835566851
135	-0.000469841876864052			1.63207005277271	-7.22014362199751
136	-0.00206595896899842			1.64486660948643	-7.20843004889087
137	-0.00280724705822877			1.6576772438203	-7.19671769302026
138	-0.00315121542060126			1.67050197126124	-7.18500661108485
139	-0.00347527461107688			1.68334080731324	-7.1732968598086
140	-0.00349338954090683			1.6961937674973	-7.16158849594107
141	-0.00279635669217271			1.70906086735153	-7.14988157625409
142	-0.00197295556306187			1.72194212243113	-7.13817615754193
143	-0.00219640918915331			1.73483754830839	-7.12647229661932
144	-0.00376646050375484			1.74774716057275	-7.1147700503202
145	-0.00545874088146547			1.76067097483081	-7.10306947549609
146	-0.00579163367271462			1.77360900670631	-7.09137062901596
147	-0.00416910049294472			1.7865612718402	-7.07967356776355
148	-0.00122082420323011			1.79952778589063	-7.06797834863624
149	0.000831546204068445			1.81250856453297	-7.05628502854513
150	0.00136333271851186			1.82550362345985	-7.04459366441117
151	0.000888675980945663			1.83851297838115	-7.03290431316664
152	2.92342796797129E-05			1.85153664502403	-7.02121703175198
153	-0.000606336534517027			1.86457463913297	-7.00953187711452
154	-0.000669424669283103			1.87762697646975	-6.99784890620826
155	-0.000281390844477869			1.8906936728135	-6.9861681759919
156	0.000374763916568099			1.90377474396071	-6.97448974342671
157	0.00134671667906616			1.91687020572524	-6.96281366547657
158	0.00255310320071089			1.92998007393836	-6.95113999910593
159	0.00316988402079232			1.94310436444875	-6.93946880127807
160	0.00287336986822595			1.95624309312251	-6.92780012895513
161	0.00233326738739947			1.96939627584321	-6.91613403909495
162	0.00234189119814232			1.98256392851191	-6.90447058865107
163	0.00302508480801578			1.99574606704712	-6.89280983457113
164	0.00391151266929057			2.00894270738491	-6.88115183379482
165	0.0040815928808513			2.02215386547884	-6.86949664325291
166	0.00342924712526838			2.03537955730005	-6.85784431986697
167	0.00224651685941524			2.04861979883723	-6.84619492054631
168	0.00117647472563931			2.06187460609668	-6.83454850218773
169	0.00082344849289484			2.07514399510229	-6.82290512167367
170	0.00116383084947813			2.08842798189558	-6.81126483587092
171	0.00207347817099901			2.10172658253573	-6.79962770162952
172	0.00321612783470471			2.11503981309958	-6.78799377578133
173	0.00405538147384732			2.12836768968164	-6.77636311513819
174	0.00449799686525409			2.14171022839416	-6.76473577649158
175	0.00463507406254848			2.15506744536709	-6.75311181661056
176	0.00444095795975841			2.16843935674814	-6.74149129223964
177	0.00401356617048521			2.18182597870276	-6.72987426009937
178	0.00413638878542599			2.1952273274142	-6.71826077688306
179	0.00507877524196942			2.20864341908352	-6.70665089925692
180	0.0058235923435177			2.2220742699296	-6.69504468385779
181	0.00539265216322349			2.23551989618915	-6.68344218729185
182	0.00376479921575879			2.24898031411675	-6.67184346613351
183	0.00156897659975641			2.26245553998486	-6.66024857692438
184	-0.000606741435206004			2.27594559008386	-6.6486575761709
185	-0.0022557478923062			2.28945048072201	-6.63707052034414
186	-0.002752051083732			2.30297022822556	-6.62548746587774
187	-0.00338103797689371			2.31650484893868	-6.61390846916665
188	-0.00343072067767025			2.33005435922354	-6.60233358656583
189	-0.00351054544859153			2.34361877546031	-6.59076287438936
190	-0.00371750184822872			2.35719811404717	-6.57919638890789
191	-0.00383409789998268
192	-0.00384208548464926
193	-0.00394387171472488
194	-0.00417475393082611
195	-0.00415079196689305
196	-0.0036331882401015
197	-0.00301894203794006
198	-0.0030467828390357
199	-0.00385603925023759
200	-0.00531833328861353
201	-0.00709485763688633
202	-0.00770767220890889
203	-0.00579681303339896
204	-0.00363291502243612
205	-0.00224641473519682
206	-0.00238608951073616
207	-0.00392312755239743
208	-0.00575426845877303
209	-0.006790177320525
210	-0.0063782167579518
211	-0.00460022258019421
212	-0.00209045059055768
213	0.000203880834874326
214	0.00114659202151302
215	0.000119940511780214
216	-0.00167019787311062
217	0.000458310022267483
218	-0.00826961659012682
219	0.00170775085166497
220	0.0519047623740079
221	0.0327169511621719
222	0.0203359761093793
223	0.21121818535417
224	0.399209293555018
225	0.563962847791743
226	0.695481374385935
227	0.793743267246199
228	0.863697322157734
229	0.909002502582979
230	0.927074593914114
231	0.908432215005803
232	0.841996328455267
233	0.722917888106736
234	0.557997475871389
235	0.366068360833907
236	0.173526875102652
237	0.0242459228020806
238	0.000713641640516016
239	-0.0176747321841617
240	-0.0129188373570059
241	-0.0147984764820706
242	-0.0182039288172007
243	-0.0165124494800466
244	-0.00839424614258633
245	-0.0160384080834746
246	-0.0154586281302187
247	-0.00920065139027315
248	-0.00228630728805967
249	-0.00666683501420096
250	-0.00987990963085394
251	-0.0110325844498362
252	-0.00965367177865062
253	-0.00624131618674539
254	-0.00179071472345527
255	-0.000336736740592869
256	-0.00339107015011564
257	-0.00561613710560493
258	-0.00624220174873358
259	-0.00551663311941297
260	-0.00450796891550453
261	-0.00408192751193326
262	-0.00414397506349928
263	-0.00457874026096761
264	-0.0043629841715358
265	-0.0029169011183825
266	-0.000438542885461857
267	0.00139148792838739
268	0.000770781499028317
269	-0.000781758037334157
270	-0.00287938070114535
271	-0.00460210126129823
272	-0.00519342265971545
273	-0.00437897773365137
274	-0.00282850090826514
275	-0.00149290091700038
276	-0.00091770999178209
277	-0.00128329559969131
278	-0.00233937497149839
279	-0.00357114546442006
280	-0.0046413929837712
281	-0.00501617338645133
282	-0.00242722134763085
283	-0.000307428817720279
284	0.0011542361630319
285	0.00218103909053013
286	0.00310902894678122
287	0.00380743030356712
288	0.00393843990684672
289	0.00361887871578404
290	0.00357577340318471
291	0.00409581798565739
292	0.00493575770900634
293	0.00554296027310386
294	0.00541688700566567
295	0.0043787943978657
296	0.00305919448514658
297	0.0015132836120415
298	0.000471482239447596
299	0.000328690765002193
300	0.00110340686721599
301	0.0026783236671406
302	0.00421118595050984
303	0.00439807970560935
304	0.00272437262482583
305	4.23774777971175E-05
306	-0.00188930855421177
307	-0.00171663623073925
308	0.000543402688634842
309	0.00332385707143601
310	0.00470258151715086
311	0.00365747291051832
312	0.000798614785864515
313	-0.001825130871282
314	-0.00269342585136201
315	-0.00176558465913956
316	-0.000245687716827092
317	0.00047975594642935
318	-0.000208734683525336
319	-0.00216643819175033
320	-0.00461309147709699
321	-0.00585215523237537
322	-0.00610362582578716
323	-0.00597137771043776
324	-0.00614454083014948
325	-0.00657789315683033
326	-0.00679056869672934
327	-0.00692224672307873
328	-0.00728636881633804
329	-0.00741125983469715
330	-0.00713622228174415
331	-0.00678477131442889
332	-0.00654901244074324
333	-0.00593188758186614
334	-0.00440489342459216
335	-0.00252830780806335
336	-0.00151246573727803
337	-0.00183592802264343
338	-0.00330754426489932
339	-0.00552472773317447
340	-0.00791545011192341
341	-0.00922057994422687
342	-0.00844158862746269
343	-0.00598248003598201
344	-0.00375704129135102
345	-0.00352359365555799
346	-0.00501287252546945
347	-0.00687214655842183
348	-0.00810585323705482
349	-0.00789672734681801
350	-0.00594691789055446
351	-0.00317519164819657
352	-0.00134484914447341
353	-0.00160199645087289
354	-0.00321516999386517
355	-0.00433999646435268
356	-0.00428979824546616
357	-0.00354556448550625
358	-0.00303035169568489
359	-0.00330580723925777
360	-0.0044575886228273
361	-0.00584126920492167
362	-0.0063209004923408
363	-0.00542623104674078
364	-0.00386341796797751
365	-0.00260744159253079
366	-0.00186565527191362
367	-0.00743532842906802
368	-0.00962504354534133
369	-0.0132997972213786
370	-0.0480493348286899
371	-0.0383885098382564
372	-0.0253462518233079
373	-0.00628714715361411
374	0.191780315748588
375	0.388499043225437
376	0.555338730673625
377	0.686832312879488
378	0.785905874782131
379	0.857838366099628
380	0.903823524006896
381	0.918448910797267
382	0.89249686451862
383	0.818386500114485
384	0.695952017523112
385	0.536474962162231
386	0.362094358004569
387	0.198683166352652
388	0.066355329987573
389	0.00813596554556284
390	0.00407640070483239
391	-0.00739567050447931
392	-0.00813058756077112
393	-0.00349958604330425
394	0.00627398294072634
395	-0.00798985462142809
396	-0.0151471376856449
397	-0.0150791009401843
398	-0.0101197918736915
399	-0.00201544828331635
400	0.00338316427637153
401	0.00122717597118083
402	0.000347609226352574
403	-0.000289248401685427
404	-0.00142717179426199
405	-0.00277901386601798
406	-0.00341870303959979
407	-0.00273778437583871
408	-0.00308418804957
409	-0.00216501194194052
410	0.000217163538522414
411	0.00241378825948857
412	0.00318415732661492
413	0.00237186124709865
414	0.000903530019797927
415	-0.000154652846575232
416	0.000104446500984068
417	0.00243689089153065
418	0.00444451474228913
419	0.00515821694304464
420	0.00464649848814247
421	0.00301483964648241
422	0.0010824896280468
423	-0.000473087164053254
424	-0.00155729310560559
425	-0.00229289708798319
426	-0.00266949098964631
427	-0.000441900680513641
428	0.00171256756317462
429	0.0027537905623376
430	0.00277704957896674
431	0.00240394959878643
432	0.00210392040726504
433	0.00204624931660646
434	0.00230967099973611
435	0.002927852477697
436	0.00347995809721624
437	0.00381717379057989
438	0.00401448532434756
439	0.00399957469747392
440	0.00379638172580599
441	0.00376833723586856
442	0.00437240346241197
443	0.00549646473081111
444	0.00634858844429687
445	0.006097446297332
446	0.0045739448139841
447	0.00202061769357442
448	-0.000931906930972559
449	-0.00321431148017837
450	-0.00418882047843283
451	-0.00395348153634245
452	-0.00330414228440645
453	-0.00294768076750529
454	-0.0028245790757353
455	-0.00340480747362903
456	-0.00498473633487606
457	-0.00646424893375297
458	-0.00656491445542429
459	-0.00508450875038591
460	-0.0031257615232505
461	-0.00179423598754624
462	-0.00154304366466818
463	-0.00225603443534794
464	-0.00330819743153654
465	-0.00440926452716894
466	-0.00532423985421815
467	-0.00565190394661386
468	-0.00558982396184149
469	-0.00531526418440365
470	-0.00478445295594554
471	-0.0042854203803131
472	-0.00424197808615645
473	-0.00448530763465271
474	-0.00452937080814309
475	-0.00469588731175463
476	-0.00566154979701139
477	-0.00686381916568735
478	-0.00768544137909544
479	-0.00729465300406673
480	-0.0056713917717417
481	-0.00369844557866372
482	-0.00256888942445244
483	-0.00311703583837186
484	-0.00492537938036719
485	-0.0070630520601469
486	-0.00873255526042271
487	-0.00942460295583203
488	-0.00914817595261752
489	-0.00836301298708975
490	-0.007445194647417
491	-0.00658219772117263
492	-0.00565309912001055
493	-0.00489585014065597
494	-0.00484502029196676
495	-0.00538634498522583
496	-0.00589078024243861
497	-0.00566766665610885
498	-0.00441219834208084
499	-0.00251938754020387
500	-0.000600449760639776
501	0.000908657275289215
502	0.0016423594417887
503	0.0013763289588411
504	0.000301692430724643
505	-0.000866026657107
506	-0.00141268758419244
507	-0.00108542738634299
508	0.000212417935642861
509	0.00206954344292853
510	0.00368405708327657
511	0.00407404768486685
512	0.00350204167159518
513	0.00285380331548879
514	0.00271248491188203
515	0.00294361039406965
516	0.0036996576303352
517	0.00508969984304031
518	-0.0110343652396381
519	-0.00980079354046381
520	-0.0141975242683117
521	0.00752056967739634
522	-0.0213380659291289
523	0.00145694984968259
524	0.179262316548602
525	0.368863168652396
526	0.530622231062878
527	0.658230687466954
528	0.754204634883379
529	0.823702762530701
530	0.867700432187732
531	0.880884403008622
532	0.853985347411964
533	0.779693565769279
534	0.658504405925825
535	0.501743113993513
536	0.330525599902359
537	0.169438384349789
538	0.0375727746359331
539	-0.0163334258401449
540	-0.0059655437847681
541	-0.00433377631543408
542	-0.0109571871868326
543	-0.0120158118035647
544	-0.00774344629925849
545	0.0036558195455143
546	-0.00495536268361718
547	-0.00740852786047697
548	-0.00395746476046099
549	0.000933483914081989
550	-0.00179619431015965
551	-0.00290137582234706
552	-0.00270992178789697
553	-0.00163169085995207
554	-0.00201368881798203
555	-0.00487402602118436
556	-0.00716415581105423
557	-0.00849514431089915
558	-0.00889210766918325
559	-0.00851943283731771
560	-0.00813526247083018
561	-0.00830528601396452
562	-0.00856178739914526
563	-0.00840342551681772
564	-0.00788155658898404
565	-0.00708031101038387
566	-0.00612610626485832
567	-0.00517494456019563
568	-0.00444226287439164
569	-0.00384428339326348
570	-0.00318131633571284
571	-0.00244169090443336
572	-0.00187502404386919
573	-0.00167091383863749
574	-0.00136301383156479
575	-0.000404060726779676
576	0.00139330713078323
577	0.00346208588798902
578	0.00503324300711938
579	0.00571943908988715
580	0.00533733740367381
581	0.00419314593976594
582	0.00338330848916257
583	0.00292667732129814
584	0.00285613802816442
585	0.00279051543078879
586	0.00213946733823889
587	0.000702922273248419
588	-0.00131520670844054
589	-0.00326343131533235
590	-0.00427427924901735
591	-0.00414234883425024
592	-0.00344645004959432
593	-0.00316157549785601
594	-0.00397424293217341
595	-0.00581645625275939
596	-0.00766215983142615
597	-0.00844685326561034
598	-0.00708986335740747
599	-0.00465848391012003
600	-0.00252125882691701
601	-0.00140048834607853
602	-0.0012033617158238
603	-0.00136354094010471
604	-0.00110905636772429
605	-6.16413240521752E-05
606	0.00129402410256318
607	0.00211854132730593
608	0.0019132247002176
609	0.0007192250248238
610	-0.0010804852601467
611	-0.00241473061896613
612	-0.00239556576072175
613	-0.00129008318521073
614	-0.000137746991924814
615	2.90323950480342E-05
616	-0.00097463202888548
617	-0.00226737886934814
618	-0.00265186868460887
619	-0.00178840795381063
620	0.000276499213754278
621	0.00283698095567786
622	0.00484541386109072
623	0.00544226424872818
624	0.00466815707360979
625	0.00378586042147333
626	0.00390431616995102
627	0.0051241793565282
628	0.00664548370478713
629	0.00765220782196252
630	0.00769887280308978
631	0.00683730309621922
632	0.00574815519692606
633	0.00488190260330157
634	0.00432329487014727
635	0.00370265701005223
636	0.00259984085731446
637	0.000971285427851853
638	-0.000954739798089577
639	-0.0028944644719644
640	-0.00445108455035381
641	-0.0050452670361949
642	-0.0045427904428692
643	-0.00322403326102005
644	-0.00197998207978856
645	-0.00154692246023558
646	-0.00165974685474168
647	-0.00123850578630424
648	0.000374442325366431
649	0.00330637441943793
650	0.007226090342769
651	0.0105970315170651
652	0.0117460319477374
653	0.0100732573264537
654	0.00665913264850815
655	0.00354743390532519
656	0.0018195857276595
657	0.00152439769068735
658	0.00261016181589468
659	0.00448418290625341
660	0.00606565862570108
661	0.00556984479166545
662	0.00368513894611056
663	0.000746039412817368
664	-0.00205179477509887
665	-0.00356102737633535
666	-0.00317436141963867
667	0.00022356172557636
668	-0.0107757872131486
669	-0.0126329311822531
670	0.0122704633899531
671	0.0356676241390801
672	-0.0518293226871833
673	-0.00309650696632957
674	0.182323070423166
675	0.374552157786383
676	0.539970632679839
677	0.670496482301104
678	0.767286662813177
679	0.8354206048447
680	0.877333719367044
681	0.889272296878204
682	0.863268464423854
683	0.791949020911972
684	0.674178530273608
685	0.5193448901545
686	0.347370852052933
687	0.183360525227783
688	0.0477705290526558
689	-0.0121114842829968
690	-0.0319751245355064
691	-0.030217681249681
692	-0.0266948034036574
693	-0.0304298350798007
694	-0.0279768143821002
695	-0.0182340271998811
696	-0.0050739678761289
697	0.00336665180088858
698	-0.00193716238135266
699	-0.00466212435372881
700	-0.00534813218956742
701	-0.00812094383432793
702	-0.0107694441146151
703	-0.0114602145265934
704	-0.0107366119181904
705	-0.00932579991493299
706	-0.00786762360864657
707	-0.00673498122765182
708	-0.00588533118708767
709	-0.00525314982054681
710	-0.0047120580006208
711	-0.00391622389977897
712	-0.00296795685686391
713	-0.00196468784213266
714	-0.000501204031976954
715	0.0014284500301045
716	0.00324226172691056
717	0.00417667390311749
718	0.00412207828171063
719	0.00366389731057382
720	0.00329849837748952
721	0.00193879730578317
722	0.000277380416974893
723	-0.000868479303974823
724	-0.0019507217304664
725	-0.00328191956963053
726	-0.00488544490401921
727	-0.00663589794800146
728	-0.00819306414285847
729	-0.00972398029115595
730	-0.00924059930585486
731	-0.00771109279602911
732	-0.00564663368207619
733	-0.00294690698960665
734	-0.000162916549612646
735	0.00200174258750963
736	0.00314406293563252
737	0.00329283232582611
738	0.00265923715868155
739	0.00161354544785297
740	0.000905306280273521
741	0.00103784640661786
742	0.00191416479043482
743	0.00287562438708733
744	0.00341730578398369
745	0.00341610435670248
746	0.0031910802178885
747	0.00340653713327299
748	0.00457848815895545
749	0.00659615162798843
750	0.00838293945756163
751	0.00882748485049945
752	0.00788067393989422
753	0.00653860253929395
754	0.00546829426900786
755	0.00474670267877286
756	0.00429490947210809
757	0.00404444776869184
758	0.0037446115933335
759	0.00307598145519705
760	0.00195221013134983
761	0.000668483719820756
762	-0.00029096496132297
763	-0.000758269458117411
764	-0.000874911821597379
765	-0.000790770289569309
766	-0.000460228482836555
767	-9.59519347674131E-05
768	0.000180211568377331
769	0.000669436736600915
770	0.00181867943111058
771	0.00345198745091579
772	0.00496185311347119
773	0.00598302973628506
774	0.00636775993366712
775	0.00625842581116842
776	0.0055561469813199
777	0.00451763868372268
778	0.00376944250709244
779	0.00357963964164298
780	0.00381413207902881
781	0.00381099448941313
782	0.00301360967665687
783	0.00193567089921487
784	0.00136476293234011
785	0.00084965134718118
786	-0.000333236488629041
787	-0.000976679598636565
788	-0.00165526464789423
789	-0.00196510578177822
790	-0.00185066136069167
791	-0.00130253734839414
792	-0.000354907701975549
793	0.000493606276279479
794	0.00067883292403792
795	0.000453666338984249
796	0.000436270546273931
797	0.000829599016356042
798	0.00157711193335786
799	0.00261884814406699
800	0.00371362497875793
801	0.00468389727137719
802	0.00497429752549294
803	0.00368305287106807
804	0.000636061813054312
805	-0.00288081508159621
806	-0.00501055732054567
807	-0.00483244636993163
808	-0.00284745634350259
809	-0.000435965107982383
810	0.00126421847585334
811	5.31996663539758E-05
812	-0.00175752523979611
813	-0.0029956755591769
814	-0.00293070708147525
815	-0.00188300285171294
816	-0.000418932281206708
817	-0.00708753706108212
818	-0.00969370894536326
819	0.00976796232525601
820	0.0369146087459313
821	0.0316226692580273
822	0.0651377889432325
823	0.0522579783491466
824	0.248228810277411
825	0.42373124320585
826	0.566444008800801
827	0.675331187967316
828	0.75549275156321
829	0.811441564704367
830	0.842141404638809
831	0.840480681836667
832	0.79679534793776
833	0.705297611797846
834	0.570129858938969
835	0.407424654305174
836	0.241354994036215
837	0.0955244044917691
838	-0.0159980323981017
839	-0.0293180431323634
840	-0.0310640656231556
841	-0.0369864876950032
842	-0.0366199165264049
843	-0.0324667436536146
844	-0.0309405907521096
845	-0.0203224639293751
846	-0.00132202006923876
847	-0.00608124571569135
848	-0.00633259288144927
849	-0.00394893609539793
850	-0.00222109929401881
851	-0.00528300840288409
852	-0.00648389577101227
853	-0.00570961001821502
854	-0.00281274010427524
855	0.000637531458906437
856	0.00385372010833862
857	0.00551559967468052
858	0.00573579133767055
859	0.00536815774091792
860	0.00530224652298728
861	0.00571861746627178
862	0.00656274943486324
863	0.007617033759729
864	0.00810667425690781
865	0.00716826601987464
866	0.00448923422315772
867	0.000490404179387838
868	-0.0036824651447489
869	-0.00650221749805269
870	-0.00704455307685237
871	-0.00542943073463675
872	-0.00291004320669686
873	-0.000632664231190461
874	0.000952462970928991
875	0.00105263425955116
876	0.000502335142698485
877	0.000568390353947734
878	0.00215950117211605
879	0.00475998872103389
880	0.00724822204172426
881	0.0085728087085073
882	0.00827525637529902
883	0.00648859389760048
884	0.00387388679962442
885	0.00150347144597163
886	0.000208530786252936
887	-0.000122256413263244
888	-0.000513306635042454
889	-0.0015256151525449
890	-0.002609007094307
891	-0.00312770082798863
892	-0.00342062417058742
893	-0.00424285868476204
894	-0.005879780770357
895	-0.00706402776785353
896	-0.00730009812923527
897	-0.00714871209720513
898	-0.00655810352787967
899	-0.00557569159371951
900	-0.00442369668608933
901	-0.00326345308003795
902	-0.00219697257143991
903	-0.00148416336395485
904	-0.00114852307835633
905	-0.000609000796231385
906	0.000885849609630895
907	0.00379981249648154
908	0.00759156388996018
909	0.0105599300150203
910	0.0110060579578146
911	0.00864784958255882
912	0.00499127443794123
913	0.00208737476671672
914	0.00099996747897535
915	0.0013160888514534
916	0.00216283033415721
917	0.00287400889862965
918	0.00306778164484456
919	0.00238986238915118
920	0.00144827670919767
921	0.000439229496421945
922	5.88626329829367E-05
923	0.000809878954925125
924	0.00247690211797646
925	0.0042582412561103
926	0.00520347417359801
927	0.00461804892060513
928	0.00251292728785302
929	7.92878270772235E-06
930	-0.00143098083155735
931	-0.0013137701304089
932	-0.00119238674115252
933	-0.00133551178340952
934	-0.000799201719644316
935	0.000638492894509568
936	0.00287979094891
937	0.00511724372451283
938	0.00645354681918775
939	0.00628158448326133
940	0.00467242755696873
941	0.00214786686781565
942	0.00225872917931724
943	0.00245275483412399
944	0.00243998235218612
945	0.0021909511478384
946	0.00189944952290944
947	0.00177479963764426
948	0.00182441265670263
949	0.00179654971488219
950	0.0013078500904129
951	0.000504506511660452
952	-3.12448058252812E-05
953	1.77878365974493E-05
954	0.000346076282141894
955	0.000532637290930893
956	0.000462670614595595
957	0.000263735884274752
958	0.000236124432774432
959	0.000245003311817982
960	-7.24753590475302E-13
961	-0.00325182805482882
962	-0.0058956971848545
963	-0.00714876125802277
964	-0.0065355713152826
965	-0.00459463962603479
966	-0.00218339163596681
967	0.00232049043360405
968	-0.0170591269781397
969	-0.0175942449807991
970	-0.041309261763729
971	-0.0338636711784801
972	0.00818379663184032
973	0.156637093292744
974	0.337412462743728
975	0.499880507055579
976	0.630898564048266
977	0.727550459143657
978	0.794344571969617
979	0.836899578267321
980	0.85549329713956
981	0.842703027606873
982	0.7881013686644
983	0.68534541132172
984	0.538201599624884
985	0.3625587257186
986	0.181771196503234
987	0.0190225551861545
988	-0.054329943664996
989	-0.0571270157882822
990	-0.0329510839731597
991	-0.00148202976878054
992	0.0315449141292561
993	0.0266440859933965
994	0.00782100631863614
995	-0.00295288715550157
996	-0.00522379927093652
997	-0.00774813717212908
998	-0.00961613021262053
999	-0.010606543221698
1000	-0.0104637818715503
1001	-0.00824001737331059
1002	-0.0049350267348558
1003	-0.00385966670542359
1004	-0.00290609153962862
1005	-0.00263519458259509
1006	-0.00282651634469744
1007	-0.0030419569157516
1008	-0.00268920627628688
1009	-0.00160096802085263
1010	-0.000360979134498507
1011	0.000495831154452731
1012	0.000791724855929488
1013	0.00063076455002431
1014	-1.17246294166762E-05
1015	-0.00101248375682417
1016	-0.00198137782386709
1017	-0.00273092287332588
1018	-0.00323925307738193
1019	-0.00361795697219236
1020	-0.00396182834430192
1021	-0.0041912285750243
1022	-0.00425721345513352
1023	-0.00389783388746423
1024	-0.00290431764145183
1025	-0.00153217375198267
1026	0.000633069499500039
1027	0.00184330059241233
1028	0.00111486742656552
1029	0.000602166740691246
1030	-0.000852558238165102
1031	-0.00333675007642853
1032	-0.00577318763785684
1033	-0.00722561151707168
1034	-0.00742870439241017
1035	-0.00665036529267127
1036	-0.00539968526562973
1037	-0.00447253310130691
1038	-0.00450130871647048
1039	-0.0048516580765039
1040	-0.00529595227446578
1041	-0.0054760645814298
1042	-0.0054369346452745
1043	-0.00491602087411991
1044	-0.00333929509127984
1045	-0.00116685588801602
1046	0.000141117844123073
1047	-0.000303056794152212
1048	-0.00215817429567267
1049	-0.00452424539811602
1050	-0.00690179535790492
1051	-0.00499585052341445
1052	-0.00221827373511019
1053	0.000657772720956018
1054	0.00315167024881191
1055	0.0048259212016859
1056	0.00553181643483924
1057	0.0052797571772345
1058	0.00430322399522254
1059	0.00341755459207604
1060	0.00338349806851568
1061	0.00446123807999754
1062	0.00612572798418398
1063	0.00755417378489653
1064	0.00798202902937817
1065	0.00722277910629998
1066	0.00585609627600547
1067	0.00503459667490347
1068	0.00539412530723382
1069	0.00649716685695978
1070	0.00795947710697931
1071	0.00927338906122088
1072	0.00974395783160276
1073	0.009094062658761
1074	0.00789376997610702
1075	0.00712162500303748
1076	0.00727426135763665
1077	0.00826152249204881
1078	0.00932660735739432
1079	0.0098204568446647
1080	0.00964775316136013
1081	0.00891543128464889
1082	0.00766348241637616
1083	0.00610449361901999
1084	0.00467656835981245
1085	0.00360663888021406
1086	0.00296285951323227
1087	0.00286040299090473
1088	0.0036037591964373
1089	0.00474490926987414
1090	0.00548090720894834
1091	0.0055407566442085
1092	0.00519122672540107
1093	0.00487478906505601
1094	0.00497035174183225
1095	0.00550202740473082
1096	0.00579388643406276
1097	0.00534688874869005
1098	0.00444997117635637
1099	0.00331273596088977
1100	0.00182522246093697
1101	9.54052201933564E-05
1102	-0.00142109129978962
1103	-0.00226270161761022
1104	-0.00250919382318671
1105	-0.00249846268668819
1106	-0.0022460730844216
1107	-0.00168369167620597
1108	-0.000976348525455251
1109	-0.000335494114608537
1110	8.66862137627322E-13
1111	-0.00101725580880441
1112	-0.00216119471453169
1113	-0.00336959047076846
1114	-0.00449834214005307
1115	-0.00536906290238903
1116	-0.00555657728948233
1117	-0.00325929588497331
1118	0.00717177203752328
1119	-0.0186065975832577
1120	-0.0308550628451059
1121	-0.00302645144955704
1122	0.0141397154224592
1123	0.0724963344474503
1124	0.267499675960153
1125	0.444843417798566
1126	0.5902581075988
1127	0.700481848945074
1128	0.779993926775717
1129	0.834751961026797
1130	0.865823332848208
1131	0.867045021084408
1132	0.82839268380782
1133	0.742842337983532
1134	0.612582050920892
1135	0.451134156222849
1136	0.280612208157933
1137	0.12516877915013
1138	0.00208732662594002
1139	-0.0357772204919655
1140	-0.0343729466523257
1141	-0.0174007909153744
1142	-0.00489564015815347
1143	0.0126655891546079
1144	0.00775705508688418
1145	-0.00565910879254261
1146	-0.0110010235996896
1147	-0.00882407097847704
1148	-0.00246557307693251
1149	-0.00560289227425415
1150	-0.00517847291366991
1151	-0.00169383457395611
1152	0.00359800666410592
1153	0.00912551591487443
1154	0.0131765997707021
1155	0.00762381938289991
1156	0.00169637855192661
1157	-0.00370458562906606
1158	-0.00738135734110301
1159	-0.00936054725298163
1160	-0.0113157769785204
1161	-0.00933857546104377
1162	-0.0088977047577572
1163	-0.00959699860038654
1164	-0.0105119222700836
1165	-0.0111826463520828
1166	-0.0113129786169139
1167	-0.0105904838253963
1168	-0.00923623974921384
1169	-0.00788271032102728
1170	-0.00688473380618859
1171	-0.00635243386172135
1172	-0.00492215115770023
1173	-0.00432627356461524
1174	-0.00426605227377763
1175	-0.0042650355621987
1176	-0.00415028693142006
1177	-0.00411943489349653
1178	-0.00431116234008755
1179	-0.0045206064401242
1180	-0.00464531889575426
1181	-0.0048803773691759
1182	-0.00536595979414756
1183	-0.00594874494238695
1184	-0.00620075859168878
1185	-0.00558912449294269
1186	-0.00387138247447183
1187	-0.00158269687953805
1188	0.000164180779222534
1189	0.000824331598934691
1190	0.000862668696768765
1191	0.000894552092930212
1192	0.00103410029639406
1193	0.0012352893329961
1194	0.00157612106548299
1195	0.00217784038649427
1196	0.00241438081306455
1197	0.00194963359392375
1198	0.00135739343220109
1199	-0.000117202019211504
1200	-0.00178746684220243
1201	-0.00278977957519544
1202	-0.0026767878264593
1203	-0.00173882453771057
1204	-0.00110578072785472
1205	-0.00190026637665142
1206	-0.00383012165566754
1207	-0.00595491206611598
1208	-0.00782560725065196
1209	-0.00930726920719849
1210	-0.00985273742318782
1211	-0.00883367735961826
1212	-0.00652713055556831
1213	-0.0044018206455263
1214	-0.00382675890178064
1215	-0.00466024739954207
1216	-0.00613502962988832
1217	-0.00756078722255893
1218	-0.00839906268467416
1219	-0.00857564635637686
1220	-0.00857396390685494
1221	-0.00913128188376788
1222	-0.00998977351548547
1223	-0.0102179076013726
1224	-0.00962162710020209
1225	-0.00857631533534686
1226	-0.00739986442577845
1227	-0.00608760562194277
1228	-0.00473141819415446
1229	-0.00335947900734368
1230	-0.00211642157995584
1231	-0.00124699252472737
1232	-0.000775597164462738
1233	-0.000769753075232416
1234	-0.00120550065582847
1235	-0.00200124409053615
1236	-0.00310390034195507
1237	-0.00414568839445906
1238	-0.00484888652609072
1239	-0.00525083424493289
1240	-0.0054626408556544
1241	-0.00570215312677647
1242	-0.00588245695905698
1243	-0.00579980510181599
1244	-0.00545835740801692
1245	-0.00391803713617378
1246	-0.00135457395609251
1247	0.00177813349836242
1248	0.00382012988029601
1249	0.00342948448691516
1250	0.00110882269598278
1251	-0.00130916573407092
1252	-0.00233631302309334
1253	-0.00196843889780496
1254	-0.00125348957793392
1255	-0.00153514600988558
1256	-0.00395330911479164
1257	-0.00874822744803794
1258	-0.0126437517969009
1259	-0.0148251075032562
1260	-0.0148709136064298
1261	-0.01281138359154
1262	-0.00978294600048457
1263	-0.00710276353670736
1264	-0.00569812434676464
1265	-0.00585606397845595
1266	-0.00645077275979133
1267	-0.00407257477246503
1268	-0.00162622457966677
1269	-0.0409991921400348
1270	-0.0504995358672033
1271	-0.0204072685256449
1272	-0.0261218461484702
1273	0.00812859122437715
1274	0.195417064242079
1275	0.370366002027211
1276	0.518992878133389
1277	0.636115866506429
1278	0.723542282173298
1279	0.784995722230377
1280	0.820825222544656
1281	0.826156391697424
1282	0.793182868446664
1283	0.715875342431929
1284	0.595246551181404
1285	0.441785305606118
1286	0.275074556913566
1287	0.118809776794592
1288	-0.00441518423176035
1289	-0.0280626043683441
1290	-0.0219128884639161
1291	-0.0157919610071815
1292	-0.00369054930644097
1293	-0.0109583868618728
1294	-0.0109954702860051
1295	-0.0027617986131645
1296	-0.0075833341462328
1297	-0.00950337431137882
1298	-0.00651125320987944
1299	-7.10155049148398E-05
1300	0.00253782477393827
1301	-0.000290867768711678
1302	-0.000665033535511839
1303	0.000311002978222064
1304	0.00148365798379757
1305	0.00222407521057733
1306	0.00240700812892669
1307	0.00226578191423243
1308	0.00240294084939308
1309	0.00226846358928867
1310	0.00275438635664216
1311	0.00445040159125654
1312	0.00701747242253248
1313	0.00930504072134397
1314	0.0102976498429825
1315	0.00988147238712145
1316	0.00842091207546503
1317	0.00638290783422235
1318	0.00436489076560065
1319	0.00308222862733487
1320	0.00271030067972333
1321	0.00289635335063565
1322	0.00326431822790596
1323	0.00330462657100838
1324	0.0037286998754098
1325	0.00254569663970017
1326	0.000352069537996158
1327	-0.00117774696832385
1328	-0.000623656175960718
1329	0.001941612980076
1330	0.00513765973551017
1331	0.00758401408791087
1332	0.00894937459314349
1333	0.0095174247065728
1334	0.00957081981199792
1335	0.00923985392981308
1336	0.00883562227024015
1337	0.00868041324193314
1338	0.00855885027280578
1339	0.00785996500678721
1340	0.00641244972143795
1341	0.00432440190409977
1342	0.00243459991044404
1343	0.00189733550276117
1344	0.00135134186363928
1345	0.00121456936881259
1346	0.0011492444811978
1347	0.000720629562223962
1348	0.000244179030417513
1349	0.000401223412040963
1350	0.00146789280812243
1351	0.00277923593829144
1352	0.00362761696163716
1353	0.00381435315188128
1354	0.00366014803860537
1355	0.00364670645684839
1356	0.00398862189237548
1357	0.0045871968372353
1358	0.00545561019616514
1359	0.00652985028852981
1360	0.00733195746597914
1361	0.00750449662348274
1362	0.00724765864650578
1363	0.00701713873935716
1364	0.0071104767186938
1365	0.00775512402375966
1366	0.0085830729241394
1367	0.00864855333526293
1368	0.00717151670920657
1369	0.00419329670216939
1370	0.00109247659550249
1371	-0.000722767633220656
1372	-0.000865041371966413
1373	0.000152746728900865
1374	0.00133364725169827
1375	0.00185661896691158
1376	0.0015207307155265
1377	0.00104347636519719
1378	0.00124978986612234
1379	0.00248585659113587
1380	0.00447382998767409
1381	0.00658154518028198
1382	0.00801097525639705
1383	0.00802047419981022
1384	0.00638137538827266
1385	0.0037630088423839
1386	0.00137627664798856
1387	0.000194318214354894
1388	0.000247654815112242
1389	0.000441754607336975
1390	-0.000159612008673093
1391	-0.00145724214739573
1392	-0.00279279313181746
1393	-0.00394717536482858
1394	-0.00475720302196692
1395	-0.00447568558261935
1396	-0.00321356503759773
1397	-0.00206716394180262
1398	-0.00193919097840478
1399	-0.00246638790764564
1400	-0.0029862163965646
1401	-0.00355546389482697
1402	-0.004560515452809
1403	-0.00617239674210168
1404	-0.00804089880183767
1405	-0.0094899267215709
1406	-0.00991346706702245
1407	-0.00925928251349717
1408	-0.00784174075329247
1409	-0.00646050245525487
1410	-0.00591062928845076
1411	-0.00648184004839436
1412	-0.00767591810445367
1413	-0.0086844621766744
1414	-0.00895856619504798
1415	-0.00823585525662907
1416	-0.00670468129209212
1417	-0.00545127853169447
1418	-0.00261292049209771
1419	-0.0104824515607049
1420	-0.045616386896171
1421	-0.0617508105345905
1422	0.00472792736545102
1423	0.153510893925386
1424	0.316883052189979
1425	0.47223492176289
1426	0.601999696576996
1427	0.698825168472553
1428	0.76459297980837
1429	0.804650662135401
1430	0.822031158663236
1431	0.814056245747253
1432	0.772909418144323
1433	0.690133795869642
1434	0.562793052513868
1435	0.398546760570156
1436	0.216094712808584
1437	0.0393651971268127
1438	-0.0262258139939746
1439	-0.0228582394237975
1440	-0.0412192855900315
1441	-0.0383699661034882
1442	-0.0242013050279581
1443	-0.0156527189366358
1444	-0.0208490282870457
1445	-0.0187086942475077
1446	-0.0203881453152235
1447	-0.0174468177932567
1448	-0.00880551442698163
1449	-0.00828146022429621
1450	-0.00964093960034518
1451	-0.00876250404238021
1452	-0.00588614965968759
1453	-0.00171188143141876
1454	0.00270221585967079
1455	0.00328573700717527
1456	0.00352022667769347
1457	0.00360719202386406
1458	0.00390654610050944
1459	0.00438984797611397
1460	0.00453840982984843
1461	0.00366241611611429
1462	0.0017247938975089
1463	-0.000467203582516618
1464	-0.00193507540346616
1465	-0.00202587812530908
1466	-0.00100786450782664
1467	-0.000178590530524048
1468	-0.000311076907664187
1469	-0.0014004808978143
1470	-0.00213737105319467
1471	-0.00341163075576389
1472	-0.00361959403984713
1473	-0.00176718197135983
1474	0.00167338405948669
1475	0.00493245931804154
1476	0.00593953455654628
1477	0.00413460183814607
1478	0.000833098949868827
1479	-0.00239036446220098
1480	-0.00425453931977415
1481	-0.00401937633500893
1482	-0.00202372308335441
1483	0.00021413807753845
1484	0.00070537057860065
1485	-0.00143410490522911
1486	-0.00272936409632507
1487	-0.0037158110692701
1488	-0.00414389544543781
1489	-0.00324019282798815
1490	-0.00106433855744115
1491	0.00136727432639816
1492	0.00279590866287549
1493	0.00238048201330798
1494	0.000245972261055272
1495	-0.0024933488938359
1496	-0.0044262660862131
1497	-0.0045724613091096
1498	-0.00260263614144662
1499	0.000616956158097537
1500	0.00362076969055636
1501	0.00488202190982179
1502	0.00408619982499658
1503	0.00230517641129779
1504	0.000797072396679255
1505	0.0003033481959136
1506	0.00085055308328208
1507	0.00188536474959733
1508	0.00280070636553376
1509	0.00326406402106727
1510	0.00294189847060977
1511	0.00157815894760915
1512	-0.00117576396142738
1513	-0.00429266020250907
1514	-0.00600087639125491
1515	-0.0054450750464099
1516	-0.00318596911996849
1517	-0.000211676507205993
1518	0.00268417479216509
1519	0.0046505470257614
1520	0.0052010366626547
1521	0.00458088388248257
1522	0.00361994933248866
1523	0.00327573411931326
1524	0.00355920642435592
1525	0.00356954926579078
1526	0.00279026686541783
1527	0.0012410715329878
1528	-0.000931883706215331
1529	-0.0033582913048491
1530	-0.00548991930611464
1531	-0.00687617143240971
1532	-0.00735782918060579
1533	-0.00740533156488254
1534	-0.00762344688261862
1535	-0.00767907737461826
1536	-0.00691695160794836
1537	-0.00529631876099756
1538	-0.00330389279025667
1539	-0.00138579783578052
1540	-4.35293959952787E-05
1541	0.000240717351204012
1542	-0.000497034663922591
1543	-0.00137197461909011
1544	-0.000910683819299152
1545	0.00134095118389155
1546	0.0040188966546566
1547	0.00548855411607008
1548	0.00473195964767115
1549	0.0025489749842933
1550	0.000564450372237957
1551	-0.000466944718866102
1552	-0.000706358887029523
1553	-0.000399156968413195
1554	-2.39947539171226E-06
1555	-3.94318005163541E-05
1556	-0.000553880878385371
1557	-0.00125972989654599
1558	-0.00186381691919735
1559	-0.00230194586175969
1560	-0.00256537490473363
1561	-0.00258156233356033
1562	-0.00239377362818516
1563	-0.00259640437809594
1564	-0.00373051929054213
1565	-0.00492692094303493
1566	-0.00476917597994486
1567	-0.00792567631654606
1568	-0.0198725634959516
1569	-0.0198474544505558
1570	0.00336194228168551
1571	-0.0353704878108516
1572	0.0257895402544506
1573	0.163779240739643
1574	0.314845131813655
1575	0.458281507469366
1576	0.57781204440775
1577	0.666386786093867
1578	0.725672405248091
1579	0.76091513504781
1580	0.774939466012313
1581	0.764894523068179
1582	0.723397295414856
1583	0.642851055159241
1584	0.521040536898127
1585	0.365540772861152
1586	0.193777656114634
1587	0.0275794303437635
1588	-0.0285077919280496
1589	0.0128965016471483
1590	-0.0169190691579502
1591	-0.0265727484147504
1592	-0.0260827600364451
1593	-0.0211350576079212
1594	-0.0134023381594091
1595	-0.0104976358154119
1596	-0.00756917911043331
1597	-0.0126376760882039
1598	-0.0110509375918895
1599	-0.00569804863472712
1600	0.00128686928897537
1601	0.000758553032980558
1602	-0.00131690482659508
1603	-0.00197590982811846
1604	-0.00169683116818931
1605	-0.00142168958585387
1606	-0.00166363247633683
1607	-0.001963042208601
1608	-0.0016068107747742
1609	-0.000509146393596893
1610	0.000384574136916171
1611	0.000223075903960535
1612	-0.00116161188407204
1613	-0.00319515339819532
1614	-0.00294492526262502
1615	-0.00158881566257207
1616	0.000117587299982347
1617	0.00139642662395545
1618	0.00219534926006304
1619	0.00270825931917784
1620	0.00281585001881979
1621	0.0018466709771161
1622	-0.000151959186183603
1623	-0.0021455193060973
1624	-0.00285055127366718
1625	-0.00159546642935027
1626	0.000914673571244862
1627	0.00327961117493203
1628	0.00420072344492439
1629	0.00339544994096741
1630	0.0019208595685285
1631	0.00122443427818553
1632	0.00324055270117185
1633	0.00535635364043685
1634	0.00657181995434541
1635	0.00680734316476617
1636	0.00647130355389436
1637	0.00517327021039193
1638	0.00286325340105975
1639	0.000686684053803788
1640	0.000151689835021784
1641	0.00133166131679729
1642	0.00273744647884655
1643	0.00301040184206158
1644	0.00206838934600739
1645	0.000571683212129415
1646	-0.000538866315395126
1647	-0.000440029502868811
1648	0.000941487410131003
1649	0.00283477136052568
1650	0.00418791895737058
1651	0.0044833119483485
1652	0.0041375414136553
1653	0.00373285400760892
1654	0.0032170560309055
1655	0.00278167531875795
1656	0.00280905532592612
1657	0.00330932074093937
1658	0.00373413094469299
1659	0.00381392565782335
1660	0.00370157691408224
1661	0.00358201516361589
1662	0.00341298908853105
1663	0.00289497213542234
1664	0.00217916729538103
1665	0.001624141229712
1666	0.00160088357354482
1667	0.00188948231844677
1668	0.00191898917540811
1669	0.00162589660233436
1670	0.00118550758456593
1671	0.000828994524823656
1672	0.000603671388830662
1673	0.000416083141047352
1674	-1.99922292694055E-05
1675	-0.00100344602410019
1676	-0.00202532148288981
1677	-0.00220738344978599
1678	-0.001424288267728
1679	-0.000875035482039266
1680	-0.000965939139220495
1681	-0.00132008469419986
1682	-0.00182727223219104
1683	-0.00275273363710937
1684	-0.00412574645908137
1685	-0.0057781066508511
1686	-0.00689734724230107
1687	-0.00629902486301148
1688	-0.00385537996636742
1689	-0.000805049637421007
1690	0.00122623045162129
1691	0.00151047994192766
1692	0.000377596085442633
1693	-0.00100761846978514
1694	-0.00128115687007835
1695	-0.000243030557726343
1696	0.00112722897651452
1697	0.00180206337087441
1698	0.00137151929551749
1699	-0.000159601410203436
1700	-0.00221830770607312
1701	-0.00390886116394995
1702	-0.00452148948500053
1703	-0.00410871836761828
1704	-0.00291578955176419
1705	-0.00125836925381861
1706	-5.5437771905531E-05
1707	0.000128768596226791
1708	-0.000302694486151722
1709	-0.000209750141578979
1710	0.000641288299803477
1711	0.000608129407694946
1712	0.000143084432622231
1713	-0.000894553732635472
1714	-0.00216422139492067
1715	-0.00316489234371886
1716	-0.00325377507229518
1717	-0.00131187865152071
1718	-0.0183105972595428
1719	-0.0309999001051438
1720	-0.0315948605794176
1721	-0.0180419485706267
1722	0.031173386281651
1723	0.141538057020909
1724	0.291788604477631
1725	0.434912534168319
1726	0.555157321221344
1727	0.646185352409276
1728	0.709595414851265
1729	0.75030306520614
1730	0.771137205672687
1731	0.769342156215416
1732	0.737671299660789
1733	0.668799142182081
1734	0.560823054921656
1735	0.420866776253476
1736	0.265304479512878
1737	0.115297603754072
1738	-0.0103574242179576
1739	-0.0701046391279476
1740	-0.0633717481171061
1741	-0.0384790264859163
1742	-0.0057604359124781
1743	-0.0151711640028509
1744	-0.0187147927686055
1745	-0.0136758389417224
1746	0.000138221959758766
1747	-0.0050337187830678
1748	-0.00689720147825312
1749	-0.00696952285764496
1750	-0.00581026594417722
1751	-0.00377326934491862
1752	-0.00107849365372203
1753	0.00239325533773638
1754	0.00273704119936724
1755	0.00298263827494338
1756	0.00404215636699234
1757	0.00437678396312435
1758	0.00343379298568891
1759	0.0017731738441995
1760	-8.09185423520375E-05
1761	-0.00174856790913225
1762	-0.00298250559937685
1763	-0.00301217869653669
1764	-0.00186236014425845
1765	-0.00096966563548051
1766	-0.00059191398514713
1767	-0.00108461893825051
1768	-0.00251617498651058
1769	-0.00490337625382153
1770	-0.00763262805331522
1771	-0.00934838871800991
1772	-0.00942072845434438
1773	-0.00860107578543534
1774	-0.00816782425376061
1775	-0.00889915654909146
1776	-0.00961113432671823
1777	-0.00936085255497687
1778	-0.00902869022866071
1779	-0.00810718359142015
1780	-0.00624910061075923
1781	-0.0038918397507075
1782	-0.00182561794188985
1783	-0.000395765597914988
1784	0.000622635877945754
1785	0.00147278088527969
1786	0.00198445963494009
1787	0.0021004378400562
1788	0.00215325023681601
1789	0.0024311432156594
1790	0.00272896104921472
1791	0.00314960232452677
1792	0.00413654312627898
1793	0.00536715170134983
1794	0.00595406706179347
1795	0.00565039728027728
1796	0.00511697685440993
1797	0.00466039454926204
1798	0.00393944481358233
1799	0.00286129836699445
1800	0.00189451904550708
1801	0.00174335098520828
1802	0.00208986183702109
1803	0.00199839147141745
1804	0.00123248338216797
1805	0.000291067101755971
1806	-0.000386946701496527
1807	-0.000857623957344344
1808	-0.00129106693890435
1809	-0.00141152181294046
1810	-0.000832125579535159
1811	6.33501131659386E-05
1812	0.00102031364561128
1813	0.00200340618110317
1814	0.00239432623908442
1815	0.00136033580918138
1816	-0.000639013110571796
1817	-0.0027754743023678
1818	-0.00417051075768882
1819	-0.00464177820006739
1820	-0.00468782713750215
1821	-0.00433225200022491
1822	-0.00355149594027182
1823	-0.00281474719960784
1824	-0.00268321938661131
1825	-0.00333263536447248
1826	-0.00411436013959587
1827	-0.0043107250847072
1828	-0.00372646211324934
1829	-0.00249300690639132
1830	-0.000920199565783264
1831	0.000472615476937222
1832	0.00130483736556641
1833	0.00168828531360532
1834	0.00179986913620667
1835	0.0017164124309943
1836	0.000748063987060732
1837	-0.00168100791489678
1838	-0.00469362859030298
1839	-0.00680030883211202
1840	-0.00768092051234248
1841	-0.00771474990018817
1842	-0.00737328742096111
1843	-0.00711738240391924
1844	-0.00714766125085475
1845	-0.00734245254358257
1846	-0.00716149699844948
1847	-0.006164167386288
1848	-0.00445299803496368
1849	-0.00239103491671244
1850	-0.000303816002841018
1851	0.00155501191177621
1852	0.00301200026801496
1853	0.00398507340500487
1854	0.00435928399106444
1855	0.00411225035766449
1856	0.00348413746962706
1857	0.0029944573027052
1858	0.00293200699069018
1859	0.00328416470816251
1860	0.00375597206759437
1861	0.00245443248175548
1862	0.00150028135468006
1863	0.00102948053439889
1864	0.000518334917856578
1865	-0.000502601722644158
1866	-0.00157516088927423
1867	-0.00346766975766855
1868	-0.0147585158346573
1869	-0.00907931314071675
1870	-0.0131207589361964
1871	-0.0138647020483518
1872	0.0579714810413066
1873	0.202318794780467
1874	0.348514301154552
1875	0.479101868601319
1876	0.583263180393473
1877	0.659051403359797
1878	0.710923850453199
1879	0.743416606647742
1880	0.75580390711788
1881	0.74123320472718
1882	0.690740337326417
1883	0.599437930124182
1884	0.470918205690722
1885	0.318270082556538
1886	0.161267341658643
1887	0.0359476931422904
1888	-0.00781661127321343
1889	-0.0213563450457031
1890	-0.0340608262806086
1891	-0.0382787787681167
1892	-0.0368067281226274
1893	-0.0311446575626633
1894	-0.019118934591134
1895	-0.00577888704086149
1896	-0.0130845173387826
1897	-0.0144098743568151
1898	-0.0132614251381682
1899	-0.0112414371933056
1900	-0.00789383487895634
1901	-0.00218592542526608
1902	-0.00446824020414738
1903	-0.00465906283037043
1904	-0.00425057327049672
1905	-0.00429397711850754
1906	-0.00507438031438312
1907	-0.00628626787261055
1908	-0.00678796993139485
1909	-0.00383275091360247
1910	-0.000759125534443683
1911	0.00199870623612242
1912	0.0040870643390889
1913	0.00509011139918414
1914	0.00439608847358386
1915	0.00200349617185225
1916	-0.000915036604723696
1917	-0.00244878892513611
1918	-0.00182838213186187
1919	3.36326935439502E-05
1920	0.0017742888326211
1921	0.00226629181754845
1922	0.00114325369951018
1923	-0.000771277107105561
1924	-0.00211024225001211
1925	-0.00228258134225712
1926	-0.00168751688407554
1927	-0.00131990888607447
1928	-0.00193901736119528
1929	-0.00237517502418427
1930	-0.0016390482564077
1931	-0.00105555311510841
1932	-0.000845684808467695
1933	-0.000242953608960761
1934	0.00166926528801525
1935	0.00472347402194373
1936	0.00760244785435304
1937	0.00886966116502208
1938	0.00835251333442955
1939	0.00677323847767752
1940	0.00537307858044755
1941	0.00500424328123472
1942	0.00552992306698741
1943	0.00605601972263514
1944	0.00592268063527968
1945	0.00493726069007039
1946	0.00324966861923315
1947	0.00139779925886785
1948	-0.000292388874072458
1949	-0.0016924692840945
1950	-0.00243580785161157
1951	-0.00236113781588188
1952	-0.00226704676126133
1953	-0.00294832740870277
1954	-0.0042093999780235
1955	-0.0057783173013064
1956	-0.00573134563548194
1957	-0.00532668277116954
1958	-0.00427665088945162
1959	-0.00242234450382739
1960	-0.000448478852348444
1961	0.000756082217804988
1962	0.00111228590533585
1963	0.000865304475340167
1964	0.000188834339482469
1965	-0.000551959949689262
1966	-0.00080222630941762
1967	-0.000358193049990518
1968	0.000346531488290225
1969	0.000257209828305349
1970	-0.00106790319884453
1971	-0.002671346453198
1972	-0.00370879000195146
1973	-0.00415682384416982
1974	-0.00431455235228384
1975	-0.00407369288473092
1976	-0.00322982316100706
1977	-0.00251462788193635
1978	-0.00234845757374558
1979	-0.00222578657434269
1980	-0.00181449778752096
1981	-0.00155079864998697
1982	-0.001643061626595
1983	-0.0017899241042727
1984	-0.00180685897046828
1985	-0.00179275139538504
1986	-0.00172388919382627
1987	-0.00107029982785889
1988	0.000334425872054567
1989	0.00181540636666
1990	0.00224165731459891
1991	0.000959478681224368
1992	-0.00180168382226498
1993	-0.00481844039188672
1994	-0.00653664058678771
1995	-0.00618860898154594
1996	-0.00431449028326369
1997	-0.00209729968452166
1998	-0.000889647109744374
[truncated: 1,063 more rows]
