# Supplementary material for: Structural and mechanistic insights into caseinolytic protease inhibition for antimicrobial development against Pseudomonas plecoglossicida
Source: PLoS Pathog. 2026 Feb 12;22(2):e1013909. doi: 10.1371/journal.ppat.1013909 (PMC12900304; doi:10.1371/journal.ppat.1013909)
Supplement: S1 File — (ZIP) [file ppat.1013909.s010.zip › S6 Fig/S6E Fig.txt]

Time (s)	Corrected Heat Rate (µJ/s)	Mole Ratio	Enthalpy (kJ/mol)	Mole Ratio	Fit (kJ/mol)
0	-0.00864263169930268
1	-0.00894723209438553	0.138965411692684	-11.9728853919631
2	-0.0080823765974003	0.251620582933714	-11.726172033372
3	-0.00640194797024662	0.365527478299644	-11.7849976477563
4	-0.00482278273868531	0.480700005836307	-11.3943604877838
5	-0.00375334165963181	0.597152228123377	-11.4446977075296
6	-0.00310905394456995	0.714898363991415	-11.292188575252
7	-0.00301600415531311	0.833952790257986	-11.328186005998
8	-0.00314908114927448	0.954330043483075	-11.0925664262069
9	-0.00397931501665028	1.076044821744	-10.736548377809
10	-0.003406823255375	1.19911198643004	-10.7828666108762	0.13837548262853	-11.89977019517
11	-0.00271454463431553	1.32354656405704	-10.4412122457209	0.149528810992258	-11.8895941314121
12	-0.00269195397829947	1.44936374810212	-10.5427225913711	0.160694409244174	-11.8793643816187
13	-0.00319446381952559	1.57657890085881	-10.1162125373771	0.171872290882507	-11.8690806526875
14	-0.00381029033498237	1.7052075553128	-9.94889400409809	0.183062469420331	-11.8587426505845
15	-0.0042896767249232	1.8352654170385	-9.85161999459174	0.19426495838559	-11.8483500803579
16	-0.00412462170341144	1.9667683661167	-9.4856278162032	0.205479771321108	-11.8379026461536
17	-0.00287256679824566	2.09973245907355	-9.54082927445775	0.216706921784608	-11.8274000512299
18	-0.00124200527686469	2.23417393084104	-9.25902777407687	0.227946423348727	-11.816841997974
19	-0.000313707507018535	2.37010919673927	-8.76520360173508	0.239198289601036	-11.8062281879177
20	-0.00119167707984502			0.250462534144051	-11.7955583217549
21	-0.00315258350818226			0.261739170595255	-11.7848320993584
22	-0.00449941673061005			0.273028212587109	-11.7740492197975
23	-0.00385959119429913			0.284329673767073	-11.7632093813574
24	-0.0013722459682981			0.29564356779762	-11.7523122815566
25	0.00169172100765991			0.306969908356253	-11.7413576171678
26	0.00439263682196156			0.318308709135523	-11.7303450842364
27	0.00622454928821981			0.329659983843043	-11.719274378102
28	0.00655280763048438			0.341023746201506	-11.7081451934192
29	0.00522697484066725			0.352400009948702	-11.6969572241786
30	0.00315882644632381			0.363788788837535	-11.6857101637298
31	0.00178680696267008			0.375190096636036	-11.6744037048039
32	0.00205652605204421			0.386603947127385	-11.6630375395364
33	0.00360140428531963			0.398030354109923	-11.6516113594917
34	0.00488551019533645			0.409469331397173	-11.6401248556872
35	0.00478259003391202			0.420920892817851	-11.628577718619
36	0.00306758624680015			0.432385052215891	-11.6169696382872
37	0.000568988188675235			0.443861823450452	-11.6053003042225
38	-0.00102733693123014			0.455351220395942	-11.5935694055134
39	-0.00125349889954407			0.466853256942032	-11.5817766308338
40	-0.000354946548199564			0.478367946993673	-11.5699216684713
41	0.00100487946862415			0.489895304471114	-11.5580042063564
42	0.00197916598628467			0.501435343309916	-11.5460239320924
43	0.00187174941693513			0.512988077460972	-11.5339805329852
44	0.000819421165587642			0.524553520890522	-11.5218736960754
45	-0.00047272270984422			0.536131687580171	-11.5097031081689
46	-0.00117979504689458			0.547722591526904	-11.4974684558709
47	-0.00075239123719939			0.559326246743105	-11.4851694256178
48	0.000344587964562493			0.570942667256574	-11.4728057037121
49	0.000809188313795062			0.582571867110541	-11.4603769763566
50	-2.26712028279508E-05			0.594213860363688	-11.4478829296907
51	-0.00127436170053841			0.605868661090161	-11.4353232498253
52	-0.00246073910707878			0.617536283379589	-11.4226976228814
53	-0.00260032089799722			0.629216741337102	-11.4100057350267
54	-0.00145606823883782			0.640910049083347	-11.3972472725147
55	0.000204720097144673			0.652616220754506	-11.3844219217243
56	0.00139462999044326			0.664335270502311	-11.3715293691995
57	0.00156563227027107			0.676067212494063	-11.3585693016905
58	0.0010251396253409			0.687812060912648	-11.3455414061961
59	0.000177866367494062			0.699569829956556	-11.3324453700056
60	-0.000794583319191133			0.711340533839897	-11.3192808807425
61	-0.00183762661214359			0.723124186792416	-11.3060476264094
62	-0.00292042042171659			0.734920803059514	-11.2927452954324
63	-0.00317566272643433			0.746730396902264	-11.2793735767077
64	-0.00310199919074705			0.758552982597426	-11.2659321596482
65	-0.00345313895803656			0.770388574437467	-11.2524207342318
66	-0.0039630904077228			0.782237186730578	-11.2388389910493
67	-0.00201682114285973			0.794098833800688	-11.2251866213549
68	-0.00669769454347602			0.805973529987488	-11.211463317116
69	-0.00539296187024263			0.81786128964644	-11.1976687710649
70	0.0236014457544513			0.829762127148801	-11.1838026767511
71	0.0674446016328289			0.841676056881638	-11.1698647285944
72	0.110921050200801			0.853603093247844	-11.1558546219395
73	0.148081098309291			0.865543250666159	-11.1417720531104
74	0.17676246102468			0.877496543571182	-11.1276167194671
75	0.197941532328073			0.889462986413394	-11.1133883194621
76	0.214049009045311			0.901442593659174	-11.0990865526987
77	0.226935185523146			0.913435379790812	-11.0847111199901
78	0.236068840938287			0.925441359306533	-11.0702617234183
79	0.238638841230681			0.937460546720511	-11.0557380663962
80	0.23098355628062			0.949492956562888	-11.0411398537284
81	0.210505879660701			0.961538603379789	-11.0264667916749
82	0.177573447168257			0.973597501733342	-11.0117185880138
83	0.135906477054831			0.985669666201695	-10.9968949521075
84	0.0917453714342429			0.997755111379035	-10.9819955949671
85	0.052178900563348			1.0098538518756	-10.9670202293198
86	0.0223498908027153			1.02196590231771	-10.9519685696767
87	0.00284278660328141			1.03409127734776	-10.9368403324013
88	0.000272763144224086			1.04622999162427	-10.9216352357798
89	0.000885915632821366			1.05838205982188	-10.9063530000909
90	0.00155542283894761			1.07054749663136	-10.890993347679
91	0.00244222863598509			1.08272631675967	-10.8755560030251
92	-0.00246140063222811			1.09491853492992	-10.8600406928227
93	-0.00680645995018381			1.10712416588144	-10.8444471460509
94	-0.00867441786918732			1.11934322436976	-10.8287750940512
95	-0.00875925103055408			1.13157572516664	-10.8130242706038
96	-0.00778817186035496			1.14382168306012	-10.7971944120058
97	-0.00606466561445984			1.15608111285446	-10.7812852571501
98	-0.00417239464692898			1.16835402937025	-10.7652965476043
99	-0.00272517665175087			1.18064044744437	-10.7492280276933
100	-0.00196872565493322			1.19294038193001	-10.7330794445792
101	-0.00175720334081575			1.2052538476967	-10.7168505483456
102	-0.00162234220302082			1.21758085963036	-10.7005410920809
103	-0.00235116128932589			1.22992143263326	-10.6841508319628
104	-0.00331596449122173			1.24227558162405	-10.6676795273445
105	-0.00310003349081001			1.25464332153783	-10.6511269408417
106	-0.00192756746508849			1.2670246673261	-10.6344928384196
107	-0.000632387505433485			1.27941963395682	-10.6177769894824
108	-0.000119103259748954			1.29182823641442	-10.6009791669623
109	-0.000533389171664567			1.30425048969981	-10.5840991474103
110	-0.00163608615045518			1.31668640883039	-10.5671367110883
111	-0.00281317999706232			1.3291360088401	-10.5500916420604
112	-0.00320497339288295			1.34159930477942	-10.5329637282877
113	-0.00282788574556037			1.35407631171537	-10.5157527617212
114	-0.00211814856093895			1.36656704473156	-10.4984585383978
115	-0.00172484039971721			1.37907151892818	-10.4810808585363
116	-0.00237043140984383			1.39158974942205	-10.4636195266339
117	-0.00358723827147855			1.40412175134661	-10.4460743515643
118	-0.00419424681739144			1.41666753985194	-10.4284451466765
119	-0.00354164608189933			1.4292271301048	-10.4107317298935
120	-0.00205474956189278			1.44180053728864	-10.3929339238132
121	-0.000670035259318524			1.45438777660359	-10.375051555809
122	0.000161477277075051			1.46698886326652	-10.357084458132
123	0.000722194535825338			1.47960381251103	-10.3390324680128
124	0.001823783324582			1.4922326395875	-10.3208954277657
125	0.00331698430203176			1.50487535976307	-10.3026731848917
126	0.00430868403314832			1.51753198832166	-10.284365592184
127	0.00432202416691041			1.53020254056404	-10.2659725078323
128	0.0037736779702584			1.54288703180779	-10.2474937955297
129	0.00381126092911188			1.55558547738733	-10.2289293245786
130	0.00495612284288427			1.56829789265399	-10.2102789699982
131	0.00630051146234223			1.58102429297594	-10.191542612632
132	0.00683618208776693			1.59376469373829	-10.1727201392559
133	0.0061069097796036			1.60651911034306	-10.1538114426869
134	0.00417620761513149			1.61928755820922	-10.1348164218927
135	0.00202035369102305			1.63207005277271	-10.115734982101
136	0.000564117110570805			1.64486660948643	-10.0965670349094
137	-3.72904669916352E-05			1.6576772438203	-10.077312498396
138	-0.000341872216424122			1.67050197126124	-10.05797129723
139	-0.000771498473639554			1.68334080731324	-10.0385433627834
140	-0.000895180470209311			1.6961937674973	-10.0190286332409
141	-0.000303714688200785			1.70906086735153	-9.99942705371329
142	0.000414119374170241			1.72194212243113	-9.97973857634737
143	8.50986813389909E-05			1.73483754830839	-9.95996316043944
144	-0.00159051970001656			1.74774716057275	-9.94010077254624
145	-0.00338836714445279			1.76067097483081	-9.92015138659728
146	-0.00382682700244175			1.77360900670631	-9.90011498400769
147	-0.00261186911301081			1.7865612718402	-9.87999155378924
148	-0.000762043031571125			1.79952778589063	-9.85978109266315
149	0.000191877167480925			1.81250856453297	-9.83948360517156
150	-0.00037478652635059			1.82550362345985	-9.81909910378997
151	-0.0017473758740465			1.83851297838115	-9.79862760903803
152	-0.00238613043002545			1.85153664502403	-9.77806914959188
153	-0.00280101409894939			1.86457463913297	-9.75742376239424
154	-0.00264341508841426			1.87762697646975	-9.73669149276577
155	-0.00203469411833623			1.8906936728135	-9.71587239451545
156	-0.00115785221201747			1.90377474396071	-9.69496653004978
157	3.47876957675908E-05			1.91687020572524	-9.67397397048272
158	0.00146186136268511			1.92998007393836	-9.65289479574482
159	0.00229932932803933			1.94310436444875	-9.63172909469033
160	0.00222350232075996			1.95624309312251	-9.61047696520609
161	0.00190408698520628			1.96939627584321	-9.58913851431698
162	0.00213339794122192			1.98256392851191	-9.56771385829301
163	0.0030270025034298			1.99574606704712	-9.546203122754
164	0.00394813715216458			2.00894270738491	-9.52460644277367
165	0.00415292415115687			2.02215386547884	-9.50292396298335
166	0.00353528518301971			2.03537955730005	-9.48115583767391
167	0.00238726170461234			2.04861979883723	-9.4593022308972
168	0.00135192635826797			2.06187460609668	-9.4373633165659
169	0.00103360691296928			2.07514399510229	-9.41533927855208
170	0.00140869605698413			2.08842798189558	-9.39323031078502
171	0.00235305016596499			2.10172658253573	-9.37103661734731
172	0.00353040661711645			2.11503981309958	-9.34875841256916
173	0.00440436704369063			2.12836768968164	-9.32639592112244
174	0.00488168922254317			2.14171022839416	-9.3039493781116
175	0.00505347320728333			2.15506744536709	-9.28141902916387
176	0.00489406389192482			2.16843935674814	-9.25880513051799
177	0.00450137889009739			2.18182597870276	-9.23610794911041
178	0.00465890829246973			2.1952273274142	-9.21332776265979
179	0.00563600153647315			2.20864341908352	-9.19046485975124
180	0.00641552542546719			2.2220742699296	-9.16751953991503
181	0.00601929203260454			2.23551989618915	-9.14449211370749
182	0.00442614587258561			2.24898031411675	-9.12138290278656
183	0.002265030044029			2.26245553998486	-9.09819223998624
184	0.000124018796498149			2.27594559008386	-9.0749204693898
185	-0.00149028087315628			2.28945048072201	-9.0515679463991
186	-0.00195187727715052			2.30297022822556	-9.02813503780188
187	-0.00170090049164173			2.31650484893868	-9.00462212183745
188	-0.00137526599202431			2.33005435922354	-8.9810295882591
189	-0.00107977356255162			2.34361877546031	-8.95735783839329
190	-0.00091141276179485			2.35719811404717	-8.93360728519822
191	-0.000652691613154843
192	-0.000285361997441669
193	-1.18310271233213E-05
194	0.000132603957169408
195	0.000531883121496435
196	0.00142480404866774
197	0.00241436745123735
198	0.00276184385053568
199	0.00232790463972776
200	0.00124092780173157
201	-0.000160279346147263
202	-0.00117844374767628
203	-0.00155449886871395
204	-9.15359957076589E-05
205	0.000670401336151372
206	-9.38363947682319E-05
207	-0.00225543739180978
208	-0.00471114125355143
209	-0.00637161307066947
210	-0.00658421546347654
211	-0.00543078424109922
212	-0.00354557520684295
213	-0.00187580673677701
214	-0.00155765850550438
215	-0.00320887297063166
216	-0.00562357431088856
217	-0.00411962937089072
218	0.00455999554363018
219	-0.0106893342864964
220	0.0142809799639281
221	0.0342810773020403
222	0.180860056416194
223	0.375742719778202
224	0.567734282096268
225	0.736488290450197
226	0.872007271161607
227	0.97426961813909
228	1.04822412716784
229	1.09752976171029
230	1.11960230715864
231	1.10496038236755
232	1.04252494993422
233	0.927446963702906
234	0.766527005584777
235	0.578598344664528
236	0.390057313050477
237	0.22555212722709
238	0.0986066702280937
239	0.00833645533941763
240	-0.00907818836411423
241	0.00748473045433684
242	0.000830879881618785
243	-0.0139292630786656
244	-0.0215384284670961
245	-0.0203198526100863
246	-0.0108773348589182
247	-0.0104780839899661
248	-0.013405093598962
249	-0.0152416059473666
250	-0.0159106651863112
251	-0.0145193246275852
252	-0.0105963965786771
253	-0.0075267644843251
254	-0.00760535829017783
255	-0.00727667962938483
256	-0.0067867741227019
257	-0.00589323062932579
258	-0.0060669973711498
259	-0.00488913084051035
260	-0.00342816873528307
261	-0.00276182680865134
262	-0.00305700721014546
263	-0.00372490525755609
264	-0.00374228201805238
265	-0.00252933181484138
266	-0.000284106431863052
267	0.001462473246022
268	0.00105205610496739
269	-0.000290194143090616
270	-0.00217752751858313
271	-0.00368995879043155
272	-0.00407099090053009
273	-0.00304625668616154
274	-0.00128549057245664
275	0.000260398707112586
276	0.00104587892064956
277	0.000890582601059009
278	4.47925175564023E-05
279	-0.00097668868704659
280	-0.00183664691810748
281	-0.001111820461702
282	0.00119472701159395
283	0.00303211497597999
284	0.00421137539120764
285	0.00495577375318135
286	0.00560135904390791
287	0.00601735583516927
288	0.00586596087292435
289	0.00526399511633713
290	0.00493848523821327
291	0.00517612525516142
292	0.00573366041298584
293	0.00605845841155883
294	0.00564998057859611
295	0.00434395693328327
296	0.00282484248900516
297	0.00107941708432691
298	-0.000161898819840189
299	-0.000504204825858778
300	7.09967447818372E-05
301	0.00144639901313326
302	0.00277974676492931
303	0.00276712598845563
304	0.000893904376098931
305	-0.00198760530250297
306	-0.00410896211371892
307	-0.00400972748460049
308	-0.00182312625956627
309	0.000883890428880818
310	0.00218917718024159
311	0.00107063087925496
312	-0.000854850082305347
313	-0.00254521857510781
314	-0.00248013639085798
315	-0.000618918034305693
316	0.00183435607235083
317	0.00349317689993711
318	0.00373806343432648
319	0.00271373709043132
320	0.00120046096942872
321	0.000261205680459398
322	0.000250189432861703
323	0.000622891894039412
324	0.000690183120141796
325	0.00049728513927505
326	0.000525063945190141
327	0.00063384026465485
328	0.00051017251722385
329	0.000625735844678843
330	0.00114122774344594
331	0.0017331330565753
332	0.00220934627608926
333	0.00306692548078047
334	0.00483437398386855
335	0.00695141394621146
336	0.00820771036281087
337	0.00812470242327379
338	0.0068145418832728
339	0.00452411143201914
340	0.0020601420702917
341	0.00042528107393025
342	0.0008245313123183
343	0.00290389882542286
344	0.00474959649167772
345	0.00460330304910883
346	0.00273428310082124
347	0.000495267989492731
348	-0.00111817976751638
349	-0.00128879495564149
350	0.000281273422245931
351	0.00267325858622769
352	0.00412386001158893
353	0.00348697162681333
354	0.00149405700544492
355	-1.0510543418718E-05
356	-0.000340053402894114
357	2.44392786896697E-05
358	0.000159910990120693
359	-0.000495285631828324
360	-0.00202680809375977
361	-0.00379413911286974
362	-0.00465742083635234
363	-0.0041464018268158
364	-0.00296723918413022
365	-0.00209491324474698
366	-0.00173677736019329
367	-0.0142936913451734
368	-0.0268111054008244
369	-0.0209435428184861
370	-0.0323913182147919
371	-0.0277155567795546
372	0.123491923871725
373	0.306731972642368
374	0.499633316437183
375	0.678843232505173
376	0.828174108544502
377	0.942158879341505
378	1.02372362983529
379	1.07814730974394
380	1.10662365624233
381	1.10374023162385
382	1.06027937393635
383	0.968660198123359
384	0.828716904123127
385	0.651731037353386
386	0.459841621786879
387	0.278921618726102
388	0.12908497095215
389	0.0301353388174448
390	-0.00363302362090678
391	-0.0165633029220515
392	-0.0209566510055623
393	-0.0255605968406911
394	-0.025021975209242
395	-0.017317803739715
396	-0.00885561945163715
397	-0.010510681032784
398	-0.00727447029288442
399	-0.000893225029130917
400	0.0033348681656804
401	0.00104038360728964
402	2.23206092897499E-05
403	-0.000753033271948311
404	-0.00202945291771073
405	-0.00351979124266677
406	-0.00429797666942022
407	-0.00375555425885921
408	-0.00143208426848673
409	8.9165781076872E-05
410	0.00045659894769301
411	0.00063848135481237
412	-0.000605891891922283
413	-0.00343293028528535
414	-0.00691600382644708
415	-0.00998892900666704
416	-0.0117445719729687
417	-0.0114268698962547
418	-0.00966782613474493
419	-0.00724623581747608
420	-0.00573696147523606
421	-0.00534762751975393
422	-0.00525898474103315
423	-0.00479356873599102
424	-0.00385678188040117
425	-0.00257139306563658
426	-0.000926994170157514
427	0.000674984844508231
428	0.00215497671560172
429	0.00287675929190812
430	0.00258057788569488
431	0.00188803748265798
432	0.00126856786829421
433	0.000891456354779052
434	0.000835437615052115
435	0.00113417867017063
436	0.00132691839100119
437	0.001205038444823
438	0.000943254339034638
439	0.000469248072619166
440	-0.000193040538619016
441	-0.000680180668112484
442	-0.000535210081110904
443	0.000428182098218599
444	0.00162562412211287
445	0.00171980028555652
446	0.000541617112631343
447	-0.00166639169736982
448	-0.00427359801150828
449	-0.00533320553807926
450	-0.00466717162858288
451	-0.00279128977872745
452	-0.000501407619040606
453	0.00149559680562561
454	0.00238517879633093
455	0.00176695540008609
456	0.000149031540473743
457	-0.00161993478823774
458	-0.00211449060574864
459	-0.00102797519654985
460	0.000536881734745975
461	0.00147451697459644
462	0.00133181900163493
463	0.000224937935101366
464	-0.000386106601695246
465	-0.00104605523992518
466	-0.00151991210955771
467	-0.00140645774455095
468	-0.000903259302376114
469	-0.000187581067521592
470	0.000784348618338981
471	0.0017244996513881
472	0.00220906040294722
473	0.00240684931186763
474	0.00280390459577973
475	0.00307850654957065
476	0.00255396252171636
477	0.00126814016994103
478	0.000258524201072419
479	0.000461318820626389
480	0.00189658629750511
481	0.00368153873510835
482	0.00462310113385911
483	0.00388696096447916
484	0.00189062366700909
485	-0.000573761665336292
486	-0.0029173081380236
487	-0.0042833991058302
488	-0.00468101537499876
489	-0.00456989568188249
490	-0.00432612061460702
491	-0.00413716696074573
492	-0.00388211163199514
493	-0.00379890592503784
494	-0.00442211934873171
495	-0.00563748731440228
496	-0.00641060423727424
497	-0.00615036036545291
498	-0.00485776176596175
499	-0.00292782067860742
500	-0.000971752613580179
501	0.000574484707811962
502	0.00134531715978881
503	0.00111641696230436
504	7.89107196652594E-05
505	-0.00105167808268902
506	-0.00156120872431131
507	-0.00119681824099871
508	0.000138157366464497
509	0.00203241315921332
510	0.00368405708502451
511	0.00295308640448866
512	0.00126011910892032
513	-0.000509080529511152
514	-0.00177136021541457
515	-0.00266119601553783
516	-0.00302611006156894
517	-0.00132156490735724
518	-0.0026252581140227
519	-0.0078468199044579
520	-0.0251727079499062
521	-0.019194173998784
522	0.119959155309559
523	0.295593093186156
524	0.481563809598413
525	0.655514614205927
526	0.801623629120144
527	0.91358203802794
528	0.993905937948099
529	1.04775401809916
530	1.07610164025991
531	1.07363556358453
532	1.03108646049161
533	0.941144631352643
534	0.804305424012909
535	0.631894084584331
536	0.445026522996898
537	0.268289259948062
538	0.120773602737941
539	0.00946782493679166
540	-0.00956608013409266
541	-0.00433377631543408
542	-0.0109571871868326
543	-0.0120158118035647
544	-0.00774344629925849
545	0.0036558195455143
546	-0.00391291562922902
547	-0.0052491545764326
548	-0.000681165246760429
549	0.0074420794545631
550	0.00318860800224741
551	-0.00148722682641278
552	-0.00486642610842125
553	-0.00735884849694912
554	-0.00956767023451732
555	-0.0117757597906518
556	-0.0134136419334538
557	-0.0140923827862309
558	-0.0138370984974472
559	-0.0128121760185138
560	-0.0117757580049584
561	-0.0112935339010249
562	-0.0108977876391378
563	-0.0100871781097425
564	-0.00891306153484095
565	-0.00745956830917294
566	-0.00585311591657955
567	-0.00424970656484902
568	-0.00286428203926903
569	-0.00175257750653657
570	-0.00126545652048549
571	-0.000701677160705572
572	-0.000310856371655177
573	-0.000282592237937251
574	-0.000150538302378322
575	0.000632568730907224
576	0.00225409051695635
577	0.00414702320266258
578	0.00554233425029338
579	0.00605268426153316
580	0.00549473650382026
581	0.00427497637849683
582	0.00424518902198656
583	0.00456860794820102
584	0.0052781187491604
585	0.00599254624586365
586	0.00612154824742106
587	0.00546505327650948
588	0.00422697438891362
589	0.00305879987610069
590	0.00282800203650879
591	0.00373998254535479
592	0.00521593142411803
593	0.00628085606993523
594	0.00624823872971092
595	0.00518607550320382
596	0.00412042201863017
597	0.00411577867853907
598	0.00527596752026227
599	0.00697660728428673
600	0.00838309268425519
601	0.00877312348183068
602	0.00823951042885085
603	0.00734859152130696
604	0.00687233641045282
605	0.00718901177086195
606	0.00796037072082356
607	0.00844718458793636
608	0.00790416460323229
609	0.00637246157022275
610	0.00423504792763651
611	0.00256309921120135
612	0.00224456071182999
613	0.00301233992972527
614	0.00382697276538124
615	0.00365604879473835
616	0.0023146810131891
617	0.000684230815110709
618	2.50799956802439E-07
619	0.000754261317410965
620	0.00270971827161759
621	0.00516074980021131
622	0.00705973249228009
623	0.00754713266657348
624	0.00666357527811101
625	0.00567182841263048
626	0.00568083394776409
627	0.0067912469209972
628	0.00820310105592625
629	0.00910037495974336
630	0.00903758972754076
631	0.00806656980731191
632	0.00686797169467468
633	0.00589226888772032
634	0.00522421094120773
635	0.00449412286778283
636	0.00328185650170099
637	0.00154385085888009
638	-0.000491624580391203
639	-0.00254079946762431
640	-0.00420686975934359
641	-0.00491050245852875
642	-0.00451747607854713
643	-0.00322403326102005
644	-0.00197998207978856
645	-0.00154692246023558
646	-0.00165974685474168
647	-0.00123850578630424
648	0.000374442325366431
649	0.00330637441943793
650	0.007226090342769
651	0.0105970315170651
652	0.0117460319477374
653	0.0100732573264537
654	0.00665913264850815
655	0.00354743390532519
656	0.0018195857276595
657	0.00152439769068735
658	0.00261016181589468
659	0.00448418290625341
660	0.00606565862570108
661	0.00556984479166545
662	0.00368513894611056
663	0.000746039412817368
664	-0.00205179477509887
665	-0.00356102737633535
666	-0.00317436141963867
667	0.00022356172557636
668	-0.0344499056298133
669	-0.065323332380018
670	-0.0694362205888979
671	-0.00783514789341666
672	0.12699387391929
673	0.296763167746747
674	0.48080434411122
675	0.655803418009768
676	0.803991879438541
677	0.917287715595123
678	0.996847882642527
679	1.04775181120937
680	1.07243491226704
681	1.06714347631352
682	1.0239096303945
683	0.935360173417934
684	0.800359669314901
685	0.628296015731109
686	0.439091964164874
687	0.257851623875055
688	0.105031614235244
689	-0.011307659635662
690	-0.0153055364430941
691	-0.0208210089986949
692	-0.0144475731454889
693	-0.0218464657002215
694	-0.0287459225168902
695	-0.0283556128490687
696	-0.0200059327039241
697	-0.00683091852205564
698	-0.0107393388204855
699	-0.0120689069090361
700	-0.0113595208610349
701	-0.00830673069494026
702	-0.00617891920308011
703	-0.00705387617520614
704	-0.00651446012695089
705	-0.0052878346838412
706	-0.00401384493770252
707	-0.0030653891168555
708	-0.00239992563643909
709	-0.00195193083004597
710	-0.00159502557026769
711	-0.00127965858254697
712	-0.00109941781023792
713	-0.000864175066126904
714	-0.000168717526577211
715	0.000992910264898228
716	0.00203869569109827
717	0.00220508159669919
718	0.00138245970468631
719	0.000156252462943485
720	-0.000951161752155372
721	-0.00133884087567537
722	-0.000975373411762348
723	-9.63487799765517E-05
724	0.000846293146238963
725	0.00153997965979613
726	0.00196133867812875
727	0.00223576998686781
728	0.00270348814473209
729	0.0031974563491417
730	0.00344987724960788
731	0.00383101999636892
732	0.00474711534725714
733	0.00629847827664776
734	0.00793410495357705
735	0.00895040032763461
736	0.0089443569126928
737	0.00794476253980747
738	0.0061628036095982
739	0.00396874813570491
740	0.00211214520506076
741	0.00143135255227378
742	0.00166220381862558
743	0.00197819629781293
744	0.00187441057724413
745	0.00122774203249776
746	0.000357250776218621
747	-7.27594258620456E-05
748	0.000453724482355256
749	0.00182592083392308
750	0.00296724154601691
751	0.00276631982148956
752	0.0016085678525144
753	0.000582810644729648
754	-0.000171183432726707
755	-0.000576460830146175
756	-0.000711939843995424
757	-0.000646087354596148
758	-0.000629609337138959
759	-0.000981925282445673
760	-0.00178938241347737
761	-0.00275679463219092
762	-0.00339992912051912
763	-0.00355091942448382
764	-0.00335124759514827
765	-0.00295079187030467
766	-0.00230393587075639
767	-0.00162334512987172
768	-0.00103086743389724
769	-0.000225328072858133
770	0.00124022881446706
771	0.0031898510270878
772	0.00501396899795736
773	0.0063394216105479
774	0.00702842779770663
775	0.0072233696649846
776	0.00682536682491275
777	0.00609113451710641
778	0.00564721433025284
779	0.00576168745458006
780	0.00630045588174255
781	0.00660159428190354
782	0.00610848545892395
783	0.00533482267125862
784	0.00506819069417475
785	0.00485735509879248
786	0.00397874325275893
787	0.00249982488658418
788	0.000985764581926674
789	-0.00015955180734295
790	-0.000880582641656247
791	-0.00116793388474434
792	-0.00105577949372559
793	-0.00104274077087041
794	-0.0016929893784976
795	-0.00275363121895111
796	-0.00360650226706127
797	-0.00404864905237901
798	-0.00346389313578754
799	-0.00176153910298638
800	-6.14444621760413E-06
801	0.00162474566847948
802	0.00257576374468726
803	0.00194513691235443
804	-0.000441236323567296
805	-0.00329749539613999
806	-0.00476661981301163
807	-0.00392789104029134
808	-0.00128228319178447
809	0.00178982586582777
810	0.00415062727174131
811	0.00542873211463757
812	0.00610713085814041
813	0.00545318270201278
814	0.00212947656791584
815	-0.000211493814120445
816	-0.00213609785539859
817	-0.00166418027689019
818	-0.0289410004529032
819	-0.0516447364116175
820	-0.0392231258564806
821	0.0272828146447637
822	0.185195194776853
823	0.366915677311354
824	0.549799642869345
825	0.712215209427512
826	0.841841108652176
827	0.937641421448433
828	1.00471611867404
829	1.04757806544492
830	1.06519103900908
831	1.05044344983666
832	0.993671249567484
833	0.889086647057283
834	0.740832027828134
835	0.565039956824066
836	0.385883430184819
837	0.226965974270101
838	0.102356671009957
839	0.012717145441357
840	-0.023190619414919
841	-0.0119533391222717
842	-0.0115889153517372
843	-0.020123222159782
844	-0.0217972086045251
845	-0.019897921767253
846	-0.0215717897091849
847	-0.0160972084821367
848	-0.00611474877439377
849	-0.0126846020051943
850	-0.017456578622955
851	-0.0203642336320939
852	-0.0214108669004958
853	-0.0204823270479579
854	-0.0172378364230354
855	-0.012330402491429
856	-0.00765705147354367
857	-0.00453800953877703
858	-0.00286065550736225
859	-0.00204439246304844
860	-0.00156666660157612
861	-0.000606658578888641
862	0.000781110469105784
863	0.00237903187338873
864	0.0034123094499563
865	0.00301753829232609
866	0.000882143575012151
867	-0.00257304938934055
868	-0.00620228163408854
869	-0.00847839690798935
870	-0.00847709540738606
871	-0.00631833598575327
872	-0.0032553113784104
873	-0.000585009745506682
874	0.00113071627168893
875	0.00136148637537303
876	0.000941786073582307
877	0.00113844009992192
878	0.00286014973315218
879	0.00559123609713197
880	0.00821006823289849
881	0.00966525371474347
882	0.00949830019659714
883	0.00784223653397476
884	0.00535812825107485
885	0.003118311712484
886	0.00195396986782725
887	0.00175378148338723
888	0.00149333007666996
889	0.000640943694975249
890	0.000622101539306641
891	0.00116795759170429
892	0.00193958403518479
893	0.00218189930711787
894	0.0016095270076022
895	0.00060173542647135
896	-0.000167313025727367
897	-0.000548905084528428
898	-0.000491274606019942
899	-4.18407626909811E-05
900	0.000577176054108008
901	0.00120444156934241
902	0.00173794398712346
903	0.00191777510377733
904	0.00172043729854465
905	0.00172698148983841
906	0.00268885380488371
907	0.00506983860091736
908	0.00832861190356482
909	0.0107639999377938
910	0.0106771497897569
911	0.00778596332368409
912	0.00359641008824951
913	0.000159532326193812
914	-0.000798253177805464
915	0.000225584721604832
916	0.00178004273124088
917	0.00319893782265979
918	0.00410042709579272
919	0.00413022436703159
920	0.00323413606123779
921	0.00206892342886533
922	0.00153239114581538
923	0.00212724204816084
924	0.00363809979161545
925	0.00526327351015254
926	0.00605234100804353
927	0.00531075033545392
928	0.00304946328310507
929	0.000388299358363042
930	-0.00120677567551297
931	-0.00124573039396125
932	-0.001708854860766
933	-0.00276720078510095
934	-0.00314611160344214
935	-0.00262363787136621
936	-0.00129756069905795
937	2.46711944527078E-05
938	0.000445753407035454
939	-0.000641429810983141
940	-0.00131548009288451
941	-0.000101078629285212
942	0.000502551725375611
943	0.000794142794219965
944	0.000878935726305485
945	0.000727469935981162
946	0.000533533725089796
947	0.000506449253833807
948	0.000653627686929781
949	0.00072333015914694
950	0.000332195948686831
951	-0.000373582216028012
952	-0.000811768119490353
953	-0.000665170063044229
954	-0.000239316203462181
955	4.48102193502109E-05
956	7.24089570383057E-05
957	-2.89603592591448E-05
958	4.09936032781388E-05
959	0.000147437896345082
960	-2.17426077142591E-12
961	-0.00325182805482882
962	-0.0058956971848545
963	-0.00714876125802277
964	-0.0065355713152826
965	-0.00459463962603479
966	-0.00218339163596681
967	0.00232049043360405
968	-0.00896385439537539
969	-0.000142647370125815
970	0.00289560294203284
971	0.0381690618547452
972	0.189303540815672
973	0.366129124006505
974	0.546087927824999
975	0.707739406504388
976	0.837940897864598
977	0.933776227327513
978	0.999753774520983
979	1.04149221518622
980	1.05926936842599
981	1.04566253326082
982	0.99024430868586
983	0.886671785710718
984	0.738711408381405
985	0.562251968842631
986	0.380647873994789
987	0.217082667045247
988	0.0865209338022908
989	0.000174242354731291
990	-0.0243580648813264
991	-0.0331522299311757
992	-0.034253654925493
993	-0.0303414130638942
994	-0.0411277615931169
995	-0.0470911241740879
996	-0.0445515053963561
997	-0.0356842286566348
998	-0.0238941694771881
999	-0.0112265302663275
1000	6.47988414925749E-07
1001	-0.00261291267024433
1002	-0.00318331638592895
1003	-0.00265091059787892
1004	-0.00224028967345191
1005	-0.00251234695778635
1006	-0.00324662296125666
1007	-0.00400501777367879
1008	-0.00419522137559625
1009	-0.00364993736151575
1010	-0.0029529027165438
1011	-0.00263904666896053
1012	-0.00288610720885174
1013	-0.00356174948242938
1014	-0.00389532438204299
1015	-0.00458716922959468
1016	-0.00524714901679602
1017	-0.00568777978641322
1018	-0.00588719571061347
1019	-0.00595698532559652
1020	-0.00599194241786449
1021	-0.00591242836873107
1022	-0.00566949896899871
1023	-0.00500120512150204
1024	-0.00369877459563384
1025	-0.00201771642632309
1026	0.000456441105001204
1027	0.00217117046642556
1028	0.00220837971087917
1029	0.00246132143530531
1030	0.00177223886676359
1031	5.36894388147857E-05
1032	-0.0016171057123131
1033	-0.00230388718122754
1034	-0.0017413376462514
1035	-0.000197356136212079
1036	0.00181896630114409
1037	0.00351176087576732
1038	0.00424862767091838
1039	0.0042519558434293
1040	0.00413747068044756
1041	0.0042871674084779
1042	0.00465610637962754
1043	0.00550682918576229
1044	0.0074133640035825
1045	0.00991561224182647
1046	0.0115533950089599
1047	0.011439029405679
1048	0.00991372093913867
1049	0.00787745887168967
1050	0.00582971794688092
1051	0.00376853789317977
1052	0.00183443047274068
1053	-1.20727992225511E-06
1054	-0.00221899396080971
1055	-0.00525642721667907
1056	-0.00510576955687725
1057	-0.00444296027154678
1058	-0.00450462491062353
1059	-0.00447542577084903
1060	-0.00359461375147418
1061	-0.00160200519705711
1062	0.000977353250064539
1063	0.00332066759369809
1064	0.00466339138111493
1065	0.00481901000097196
1066	0.00436719571361266
1067	0.00446056465543165
1068	0.00533483070510954
1069	0.00627871453770013
1070	0.00758186707057007
1071	0.00873662130767627
1072	0.00904803236092278
1073	0.00823897947093144
1074	0.00687952907112788
1075	0.00594822638092296
1076	0.00594170501837255
1077	0.00676980843564934
1078	0.00767573558385948
1079	0.00801042735398028
1080	0.00767856595354033
1081	0.00678708635967951
1082	0.0053759797742714
1083	0.00365783325977986
1084	0.00207075028342274
1085	0.000841663086688982
1086	3.87260025576097E-05
1087	-0.000244658304623613
1088	0.000239620810305041
1089	0.00112169379315219
1090	0.00159861464162248
1091	0.00139938698629294
1092	0.000790779976881595
1093	0.000215265225932626
1094	5.17508121191668E-05
1095	0.000324349384413836
1096	0.000357131323141857
1097	-0.000348943452820549
1098	-0.00150493811577235
1099	-0.00290125042182865
1100	-0.00458878305485655
1101	-0.00647138161359351
1102	-0.00814065945155562
1103	-0.00913505108738377
1104	-0.0095343246109536
1105	-0.00967637479244843
1106	-0.00957676650817518
1107	-0.00916716641793869
1108	-0.00861260458519553
1109	-0.00812453149234216
1110	-0.00794181869484589
1111	-0.0081096604764781
1112	-0.0084041853548058
1113	-0.00876316708365721
1114	-0.00904250472554224
1115	-0.00906381146047863
1116	-0.00840191182017236
1117	-0.00525521638826376
1118	0.0060252655616182
1119	-0.00743840280023278
1120	-0.00755435095820189
1121	0.0624933901459457
1122	0.209297543626576
1123	0.383611213570603
1124	0.562899887353282
1125	0.724528961461687
1126	0.854228983531897
1127	0.948738057148162
1128	1.0125354672488
1129	1.05157883376984
1130	1.06693553786124
1131	1.05244255836742
1132	0.99807555336082
1133	0.896810539806523
1134	0.75083558501386
1135	0.573673022585808
1136	0.387436406790869
1137	0.216278310053042
1138	0.0774821897988431
1139	-0.0189095092777762
1140	-0.0412950783560007
1141	-0.0456261911147635
1142	-0.0409103367867658
1143	-0.0344292761035518
1144	-0.0266833093811982
1145	-0.0124647337651851
1146	-0.0154641385959735
1147	-0.0109446759984166
1148	-0.00284764240028323
1149	-0.0100182253261636
1150	-0.0136270696941381
1151	-0.014175695082983
1152	-0.0129171175734939
1153	-0.0114228720512699
1154	-0.0106174661847405
1155	-0.0106459676068056
1156	-0.0110491294720418
1157	-0.0109258146873117
1158	-0.0090783074336116
1159	-0.00553321837976739
1160	-0.00196416913956909
1161	-0.000133087516317687
1162	0.000483947136785901
1163	6.51498655059868E-05
1164	-0.000569277232841614
1165	-0.00095950474350559
1166	-0.000809340437001538
1167	0.00019365092585133
1168	0.001828391573369
1169	0.00346241757291921
1170	0.00474089065909311
1171	0.00555368717489557
1172	0.00564219228279228
1173	0.00488220716907506
1174	0.00358656575309624
1175	0.00223171975785874
1176	0.000990605681820966
1177	-0.000334404987071935
1178	-0.00188199514047938
1179	-0.00344730194733245
1180	-0.00492787710977893
1181	-0.006518798290017
1182	-0.00836024342179087
1183	-0.00931502559619446
1184	-0.00932186642580746
1185	-0.00846505950738674
1186	-0.00650214466922705
1187	-0.00396828625460444
1188	-0.00197623577615502
1189	-0.00107091213676824
1190	-0.000787402219245337
1191	-0.000510346003395057
1192	-0.000125624980242378
1193	0.0003207368760485
1194	0.000906741428210012
1195	0.00175363356891012
1196	0.00223534681516924
1197	0.00201819120083258
1198	0.00168009016155679
1199	0.000459633832605277
1200	-0.000956491867910358
1201	-0.00170466547845649
1202	-0.00133753460725927
1203	-0.000145432196049455
1204	0.000741750736267477
1205	0.000201404209931866
1206	-0.00147431194662317
1207	-0.00334496323462474
1208	-0.00496151929668542
1209	-0.00618904213077087
1210	-0.00648037122429912
1211	-0.00520717203828269
1212	-0.00264648611177165
1213	-0.000267037079254351
1214	0.000562163786938186
1215	-1.71855883621674E-05
1216	-0.00123782869624733
1217	-0.00240944716645686
1218	-0.00299358350611101
1219	-0.00291602805535263
1220	-0.00266020648338383
1221	-0.00296338533783569
1222	-0.00388475187851611
1223	-0.00461829177882578
1224	-0.00452741709209192
1225	-0.00398751114165918
1226	-0.00331646604649904
1227	-0.00250961305708586
1228	-0.00165883144372003
1229	-0.000792298071331743
1230	-5.46464583663919E-05
1231	0.000384881537030424
1232	0.000893516975864372
1233	0.000936601143664006
1234	0.000538093641651471
1235	-0.000220409714486891
1236	-0.0012858258873365
1237	-0.00229037386128539
1238	-0.00295633191434774
1239	-0.00332103955460639
1240	-0.00349560608675858
1241	-0.00369787827931134
1242	-0.00384094203302254
1243	-0.00342270542704171
1244	-0.00192921505595223
1245	0.000763147893181326
1246	0.0044786537505388
1247	0.00876340388226993
1248	0.0119574429414797
1249	0.0127188402253751
1250	0.0115502211117189
1251	0.0102842753589556
1252	0.0104091707472094
1253	0.0119290875497882
1254	0.0137960795469354
1255	0.0146664657922599
1256	0.0134003453646443
1257	0.00975746970867419
1258	0.00497041738233861
1259	0.000964793805721342
1260	-0.00208111727683047
1261	-0.00397918825132137
1262	-0.00490835164964665
1263	-0.00618577017523592
1264	-0.00873873197468811
1265	-0.0128542725957459
1266	-0.017406582366462
1267	-0.0189859853685164
1268	-0.0117781511283965
1269	0.00517607842789403
1270	0.00634784470992145
1271	0.0141465821640026
1272	0.123115711852762
1273	0.289549471528687
1274	0.464237575611051
1275	0.626586144460845
1276	0.762612651631684
1277	0.867135271069387
1278	0.941961317800917
1279	0.990814388922672
1280	1.01404352030161
1281	1.00677432051904
1282	0.961200428332944
1283	0.871292533382871
1284	0.738063373197008
1285	0.572001758686369
1286	0.392690641058493
1287	0.223825492004181
1288	0.0837754101302011
1289	-0.020888918157894
1290	-0.0457218562868604
1291	-0.0388684948525224
1292	-0.0163363169077115
1293	0.00706265747039936
1294	-0.000529106862131812
1295	0.000149883902338388
1296	-0.000640744576742236
1297	-0.00710830848680644
1298	-0.00866371113021103
1299	-0.00677099717016461
1300	-0.00206050832110805
1301	-0.00365495683085726
1302	-0.0034538556518271
1303	-0.00190255219226287
1304	-0.000154630240871256
1305	0.00116105393173882
1306	0.00191925379591851
1307	0.0022214381315564
1308	0.00206710179089953
1309	0.00164112925500604
1310	0.00183555674655622
1311	0.00324007670538151
1312	0.00551565226083994
1313	0.00751172528384814
1314	0.00821283912969761
1315	0.00750516639801901
1316	0.00575311081055929
1317	0.00342361129352753
1318	0.00111409894908832
1319	-0.000460058464966551
1320	-0.00112348168838139
1321	-0.00122892429327237
1322	-0.00115245469180536
1323	0.000288709466374826
1324	0.00155554419499992
1325	0.00121530238351397
1326	-0.000135563293952146
1327	-0.000822618376048467
1328	0.000574233840538341
1329	0.00398226442081295
1330	0.0080210726004708
1331	0.0113101883770952
1332	0.0135183103065657
1333	0.0149291218442329
1334	0.0158252783738817
1335	0.0163370739159205
1336	0.0167756036805855
1337	0.0174631560765022
1338	0.0181843545315985
1339	0.0183282306898178
1340	0.0177234768286922
1341	0.0164781904355777
1342	0.0148905269943214
1343	0.0130808981515429
1344	0.0112625400773254
1345	0.00985340314740313
1346	0.00851571382469274
1347	0.00681473447062331
1348	0.00506591950372126
1349	0.00395059945024911
1350	0.00374490441123498
1351	0.00378388310630839
1352	0.00367188906690785
1353	0.00348612256217962
1354	0.00295941475391714
1355	0.0025734704771736
1356	0.00254288321772833
1357	0.00276895546760159
1358	0.00326486613155907
1359	0.00396660352893718
1360	0.00439620801139995
1361	0.00419624447393119
1362	0.00356690380196767
1363	0.00296388119983249
1364	0.00268471648419677
1365	0.00295686109427606
1366	0.00341230729968345
1367	0.00310528501582041
1368	0.00194422418492479
1369	-0.000718020030973321
1370	-0.00350286434651537
1371	-0.00500213278409944
1372	-0.00485602134351382
1373	-0.00359814721679186
1374	-0.00217716066813978
1375	-0.00141410292707178
1376	-0.00150990515260219
1377	-0.00174707347707681
1378	-0.00130067395029698
1379	0.000175478800571227
1380	0.00240353822296413
1381	0.00475133944142669
1382	0.00642085554339644
1383	0.0066704405126643
1384	0.00527142772698141
1385	0.00289314720694733
1386	0.000746501038392466
1387	-0.00019537136937231
1388	9.80512572397174E-05
1389	0.000532237075319131
1390	0.000170956485163742
1391	-0.000886587627704216
1392	-0.00198205258627127
1393	-0.00279141548060124
1394	-0.00311072992751349
1395	-0.00233849927795404
1396	-0.000585665522692125
1397	0.00105144878331487
1398	0.0016701349569388
1399	0.00163365123792403
1400	0.00157894105588241
1401	0.0013853068875278
1402	0.00075586865945354
1403	-0.000480399299931378
1404	-0.0019732880297596
1405	-0.00304670261958506
1406	-0.00309462963512885
1407	-0.0020648317516816
1408	-0.000271676661583342
1409	0.00148517496636202
1410	0.0024106614630881
1411	0.00221506403303806
1412	0.00139659930688651
1413	0.000763668564587761
1414	0.000865177876121948
1415	0.00196350214443441
1416	0.00387028943889334
1417	0.00679882936393028
1418	0.00358208548716732
1419	-0.0198235391522559
1420	-0.0188736248232431
1421	0.0199904024141233
1422	0.140810779603271
1423	0.295135465109496
1424	0.464049342320394
1425	0.624942930839595
1426	0.760249424600005
1427	0.862616615441851
1428	0.933926145723959
1429	0.979525546997294
1430	1.00244776247142
1431	1.00001456850174
1432	0.964409459845115
1433	0.887175556516723
1434	0.765376532107254
1435	0.606671959109832
1436	0.429761630294564
1437	0.258573833559083
1438	0.113148519543046
1439	0.00261696294306546
1440	-0.0453335689031036
1441	-0.0409152623782632
1442	-0.0251776142644786
1443	-0.0144229488548859
1444	-0.0163637062345998
1445	-0.0109678202243657
1446	-0.0116364924569723
1447	-0.0143834251975221
1448	-0.0114303820937494
1449	-0.00483290959729743
1450	-0.0036870333897383
1451	-0.00669621573669588
1452	-0.00770747925892579
1453	-0.00742082893557949
1454	-0.00658963390499423
1455	-0.00584377980592876
1456	-0.00544695718384958
1457	-0.00519765888611801
1458	-0.00457763160795821
1459	-0.00349778796461919
1460	-0.00275268434313602
1461	-0.00303213628913568
1462	-0.00437321674000657
1463	-0.00596867245228339
1464	-0.00684000250549843
1465	-0.00633426345960686
1466	-0.00471970807437572
1467	-0.00329389232933863
1468	-0.00282983693875849
1469	-0.00342005119483701
1470	-0.00532326338961298
1471	-0.00776384513156358
1472	-0.00913813045504241
1473	-0.00845204042595071
1474	-0.00617779643448557
1475	-0.00381831335097615
1476	-0.00195398322269114
1477	-0.00290166105132528
1478	-0.00534590904982224
1479	-0.00771211757212598
1480	-0.00871903753993308
1481	-0.00762661966538758
1482	-0.00477371152396699
1483	-0.00167859547329385
1484	-0.000330108082465586
1485	-0.00161232867652927
1486	-0.00262493178425416
1487	-0.00347953632967801
1488	-0.00377577827831033
1489	-0.0027402332333395
1490	-0.000432536535285521
1491	0.00213091877607496
1492	0.00369139554007347
1493	0.00340781131804135
1494	0.00140514399330982
1495	-0.00126936188316051
1496	-0.00328387820972864
1497	-0.00351167256680185
1498	-0.0016234465333298
1499	0.00151454663203765
1500	0.00443676103030555
1501	0.00561641411539426
1502	0.00473899289637814
1503	0.00287637034850263
1504	0.00128666719969317
1505	0.000711343864736591
1506	0.00117694961792836
1507	0.00213016215005268
1508	0.0029639046318124
1509	0.00334566315315499
1510	0.00294189846852078
1511	0.00130451343196114
1512	-0.0017230549868259
1513	-0.00511359673767231
1514	-0.00709545843618287
1515	-0.00665466707414453
1516	-0.00422842453984629
1517	-0.00108699531925538
1518	0.00197599258795833
1519	0.00410950142939726
1520	0.00482712767411897
1521	0.00437411150178946
1522	0.00358031355962396
1523	0.00353101464246208
1524	0.00415395738784241
1525	0.00450377066962915
1526	0.00406395870959386
1527	0.00285423381751571
1528	0.00102074901865024
1529	-0.00106618813964587
1530	-0.00285834570057375
1531	-0.00390512738651694
1532	-0.00404731469437536
1533	-0.00375534663831445
1534	-0.00363399151571286
1535	-0.00335015156734642
1536	-0.00260664734939553
1537	-0.00108493824096456
1538	0.000808563991256506
1539	0.00262773520721282
1540	0.00387107990847824
1541	0.00405640291714349
1542	0.00321972716351127
1543	0.00224586346982392
1544	0.00260823053108084
1545	0.00476094179575171
1546	0.00733256329763776
1547	0.00854344260196171
1548	0.00752806997647326
1549	0.00508630715600589
1550	0.00284300438684681
1551	0.00155283113866744
1552	0.0010546388134145
1553	0.00110306257492709
1554	0.00124104191087326
1555	0.000945231428659099
1556	0.000172004193686348
1557	-0.000792622981563795
1558	-0.00165548816130467
1559	-0.00235239526095654
1560	-0.00287460246102
1561	-0.00284468543885907
1562	-0.00261079228830852
1563	-0.00276731859305812
1564	-0.00385532906035735
1565	-0.00500562626768897
1566	-0.00480177685942351
1567	-0.00546325649969504
1568	-0.00900284889893044
1569	-0.00472638280376714
1570	-0.00341536008124876
1571	0.0444005636714024
1572	0.157556131796042
1573	0.301248093140543
1574	0.45801624507385
1575	0.607154881588855
1576	0.732387679386534
1577	0.826664681931959
1578	0.891652561945477
1579	0.932597552604506
1580	0.952324144428303
1581	0.947981462343478
1582	0.912186495549463
1583	0.837342516153143
1584	0.721234258751323
1585	0.571436755573657
1586	0.405375899686433
1587	0.244879934774858
1588	0.108192745298368
1589	0.0138937506256838
1590	-0.0110231125119213
1591	-0.0157780841012283
1592	-0.0103893880554295
1593	-0.0207067177804703
1594	-0.0286729786940469
1595	-0.0300385860115426
1596	-0.0227563052788895
1597	-0.0067583388978818
1598	0.00110370261394621
1599	-0.0015505137530738
1600	-0.00257270115356789
1601	-0.00288036784903056
1602	-0.00217678201074989
1603	-5.67433144169627E-05
1604	0.00300137904335429
1605	0.00605556432354604
1606	0.00765765397676432
1607	0.008036105263173
1608	0.00907019771568685
1609	0.0108457231155512
1610	0.0124173046647655
1611	0.0129336674504827
1612	0.0122268406811372
1613	0.0108711601857152
1614	0.00972848394066261
1615	0.00929186913478475
1616	0.00920554769142257
1617	0.00869166260946486
1618	0.00769786083964163
1619	0.00694096425218049
1620	0.00745767515675766
1621	0.00689761631997499
1622	0.0053081063616105
1623	0.00372366644663202
1624	0.00342775468398315
1625	0.00509195973323529
1626	0.00801121993876563
1627	0.0107852777473738
1628	0.0121155102223014
1629	0.0117193569232796
1630	0.0106538867557617
1631	0.0102820758998945
1632	0.0109080169181937
1633	0.0116336404527715
1634	0.0114589293620071
1635	0.0103042751677407
1636	0.00857805815218171
1637	0.00588984740400633
1638	0.00218965318998698
1639	-0.00137709356195614
1640	-0.00240800430563581
1641	-0.0010157859715747
1642	0.000602246042788579
1643	0.00108744825830343
1644	0.000357682614563259
1645	-0.000926776667014906
1646	-0.00182507934223963
1647	-0.00151399567739929
1648	7.97680878861229E-05
1649	0.00218529889059482
1650	0.00375069333973954
1651	0.00425833318301727
1652	0.00382407580229938
1653	0.00302417901794172
1654	0.00211317166295544
1655	0.00128258157249661
1656	0.00091475220138193
1657	0.00101980823809811
1658	0.00104940906355466
1659	0.000733994398387949
1660	0.000226436276349773
1661	-0.000288334852413641
1662	-0.000852570305795552
1663	-0.00176579663720133
1664	-0.00204224047018897
1665	-0.00215790552853434
1666	-0.00174180217739206
1667	-0.00101384242516644
1668	-0.000544974560881428
1669	-0.00039870612663151
1670	-0.00039973413707628
1671	-0.00031688618949488
1672	-0.000102848318178417
1673	0.000148924441376153
1674	0.000152210078368853
1675	-0.000391882709124047
1676	-0.000974397160604212
1677	-0.000717098120176729
1678	8.15580926598614E-05
1679	0.000413922936033373
1680	0.000106131336522708
1681	-0.000464902160757674
1682	-0.00118897764106407
1683	-0.00233132698828342
1684	-0.00392122775258485
1685	-0.00579047588666981
1686	-0.00712660442042079
1687	-0.00674516998344643
1688	-0.0045184130291176
1689	-0.00168497064248641
1690	0.000129421504240668
1691	0.000196783052246019
1692	-0.00115298874656844
1693	-0.00248829736062817
1694	-0.00250822536585815
1695	-0.00121648865845714
1696	0.000407381270861151
1697	0.00133582606028426
1698	0.00115889237999056
1699	-0.000118617930681353
1700	-0.00192371383148782
1701	-0.00336065689430143
1702	-0.00371967482027458
1703	-0.00305329330784332
1704	-0.00160675409692601
1705	0.000304276596082786
1706	0.00176081847305909
1707	0.00219863523624042
1708	0.00202078254893934
1709	0.0023673372885753
1710	0.00347198612500677
1711	0.00469794115308275
1712	0.00549201010120726
1713	0.00571348585914677
1714	0.005702932120073
1715	0.00596137509447203
1716	0.00249155741067852
1717	-0.00759907685036865
1718	-0.0125807069142638
1719	-0.00631974805534696
1720	0.00559257418474601
1721	0.0758758066841949
1722	0.181821462027131
1723	0.317235528020859
1724	0.465681181507264
1725	0.607000217227622
1726	0.725440110310316
1727	0.814663247527918
1728	0.87626841599959
1729	0.915171172384134
1730	0.934200418880351
1731	0.930600475452763
1732	0.897124724927806
1733	0.826447673478768
1734	0.716666692248026
1735	0.574905519609516
1736	0.417538328898587
1737	0.265726559169451
1738	0.13774700678816
1739	0.0417504043572023
1740	-0.00921175439405886
1741	-0.00997975879050728
1742	-0.00688227410174136
1743	-0.0160134027032512
1744	-0.0192774319801288
1745	-0.0139588786643827
1746	0.000134781725989797
1747	-0.00778025917013281
1748	-0.0124244969174896
1749	-0.0152775733490671
1750	-0.0168990714877708
1751	-0.0176428299406979
1752	-0.0177288093016728
1753	-0.0170378153624
1754	-0.0148656067102308
1755	-0.0108927558367213
1756	-0.00610598394672479
1757	-0.00204410255263099
1758	-0.000871377628655523
1759	-0.000512156237363115
1760	-0.000346408091132844
1761	5.78307485454843E-06
1762	0.000791685917377549
1763	0.00170994398985158
1764	0.00248443890981775
1765	0.00300180978629783
1766	0.00300423780431913
1767	0.00213620921891788
1768	0.000329329538359957
1769	-0.00243319536124886
1770	-0.00553777079304041
1771	-0.00762885509004718
1772	-0.00807651845867952
1773	-0.00763218942206834
1774	-0.00757426152270568
1775	-0.00868091745033439
1776	-0.00966988823951453
1777	-0.00955998776797173
1778	-0.00936820674188255
1779	-0.00858708140486897
1780	-0.00686937972442081
1781	-0.00465250016458185
1782	-0.00272665965599117
1783	-0.00143718861222908
1784	-0.000559168436581103
1785	0.000150595270525855
1786	0.000521892719959283
1787	0.000497489624862624
1788	0.000409920721409662
1789	0.000547432400026082
1790	0.000704868933354419
1791	0.000985128908467914
1792	0.00183168840999315
1793	0.00292191568483702
1794	0.00336844974506789
1795	0.00292439866333893
1796	0.00225059693724461
1797	0.00165363333186974
1798	0.000792302295991476
1799	-0.000426225450823381
1800	-0.00153338607253772
1801	-0.00182493543304929
1802	-0.00161880588144925
1803	-0.0016644447435965
1804	-0.00189797047268314
1805	-0.00230700439290388
1806	-0.00245263583599353
1807	-0.00239093073167851
1808	-0.00229199135306146
1809	-0.00188006386692052
1810	-0.000768285273338165
1811	0.000659572779525774
1812	0.00214891867214817
1813	0.00366439356781711
1814	0.0045876959859612
1815	0.004086087916221
1816	0.0019734395875588
1817	-0.000633695769636233
1818	-0.00249940639032786
1819	-0.00344134799810547
1820	-0.00395807110092505
1821	-0.00407317012901842
1822	-0.00376308823446436
1823	-0.0034970136591852
1824	-0.0038361600115735
1825	-0.00495625015481949
1826	-0.00620864909531349
1827	-0.00687568820582385
1828	-0.00676209939975081
1829	-0.00599931835827761
1830	-0.00489718518305438
1831	-0.00397504430571871
1832	-0.00361349658247434
1833	-0.00370072279982026
1834	-0.003711890541922
1835	-0.00379071182766211
1836	-0.00475442485212341
1837	-0.00717886133462287
1838	-0.0101868465905426
1839	-0.0122888914128794
1840	-0.0131648676736376
1841	-0.013194061642011
1842	-0.0128479637433259
1843	-0.0125874233067975
1844	-0.0126130667342608
1845	-0.0128032226075163
1846	-0.012617631642911
1847	-0.0116156666112914
1848	-0.00989986184048064
1849	-0.00783326330275713
1850	-0.00574140896941344
1851	-0.00387794563532395
1852	-0.00241632185961294
1853	-0.00135192891863767
1854	-0.000215289429149834
1855	0.000300105840878473
1856	0.000434421856283507
1857	0.000707170592789907
1858	0.00140714918420315
1859	0.00252173580510373
1860	0.00375597206796385
1861	-0.000455631151851321
1862	-0.00431984590814238
1863	-0.00770071035762498
1864	-0.0111219196033971
1865	-0.0150529198730993
1866	-0.019035542668945
1867	-0.0210657874342388
1868	-0.0158516859375766
1869	0.00633246433001489
1870	0.00993683495084952
1871	0.102093441695416
1872	0.227715297469217
1873	0.373882226799068
1874	0.521897348763858
1875	0.654304531801301
1876	0.760285459184161
1877	0.837893297741161
1878	0.891585360425267
1879	0.925897732210515
1880	0.94010464827133
1881	0.927353561471335
1882	0.878680309661263
1883	0.789197518049718
1884	0.662497409206964
1885	0.511668901663455
1886	0.356485776356266
1887	0.217155844141487
1888	0.106478109147218
1889	0.0260249447959637
1890	-0.0137028139801174
1891	0.000852363127677336
1892	-0.00845103803078473
1893	-0.0172743899055092
1894	-0.0197340893686544
1895	-0.0132959751867077
1896	0.00202785303763164
1897	0.00197032703981392
1898	0.00369031142771803
1899	0.00483507612985079
1900	-0.00240435801643457
1901	-0.00700773043435277
1902	-0.0085853258357389
1903	-0.008071429084481
1904	-0.00695822014714054
1905	-0.0062969046176562
1906	-0.00637258843605082
1907	-0.00687975661679729
1908	-0.00678796993139485
1909	-0.00383275091360247
1910	-0.000759125534443683
1911	0.00199870623612242
1912	0.0040870643390889
1913	0.00509011139918414
1914	0.00439608847358386
1915	0.00200349617185225
1916	-0.000915036604723696
1917	-0.00244878892513611
1918	-0.00182838213186187
1919	3.36326935439502E-05
1920	0.0017742888326211
1921	0.00226629181754845
1922	0.00114325369951018
1923	-0.000771277107105561
1924	-0.00211024225001211
1925	-0.00228258134225712
1926	-0.00168751688407554
1927	-0.00131990888607447
1928	-0.00193901736119528
1929	-0.00247985148391194
1930	-0.00202692474607602
1931	-0.00172662963471737
1932	-0.0017999613580173
1933	-0.00148043018845101
1934	0.00014858867857015
1935	0.00291959738255798
1936	0.00551537118504086
1937	0.00649938446575504
1938	0.00569903660522186
1939	0.00383656171851499
1940	0.00215320179135858
1941	0.00150116646220511
1942	0.00174364621800294
1943	0.00198654284371003
1944	0.00157000372641392
1945	0.000301383751263984
1946	-0.0016694083495139
1947	-0.00240851340466008
1948	-0.00298593722044416
1949	-0.00327325331332418
1950	-0.00290382756369922
1951	-0.0017163932108275
1952	-0.000509537839064933
1953	-7.80541693643499E-05
1954	-0.000226362421528847
1955	-0.000682515427683938
1956	-0.00128241386147465
1957	-0.00177637805212782
1958	-0.00162497322537547
1959	-0.000669293894716816
1960	0.000405944701796557
1961	0.000711878716998626
1962	0.000169455349549708
1963	-0.00097615313539734
1964	-0.00255125032623482
1965	-0.00415199751559214
1966	-0.00488117784361464
1967	-0.00491605855249588
1968	-0.00469024798252349
1969	-0.00525848361081671
1970	-0.00706251060626073
1971	-0.00914486782893675
1972	-0.0106612253459843
1973	-0.0115881731564969
1974	-0.011958218552337
1975	-0.0115314901379691
1976	-0.0105017514674302
1977	-0.0096006872415586
1978	-0.00924864798655278
1979	-0.00894010804033485
1980	-0.00834295030669807
1981	-0.00789338222234903
1982	-0.00779977625215622
1983	-0.00776076978301887
1984	-0.00759183570239941
1985	-0.00739185918050111
1986	-0.00713712803212729
1987	-0.00629766971934487
1988	-0.00470707507263057
1989	-0.00296430236585365
1990	-0.00218370487895925
1991	-0.00311153697340671
1992	-0.00551835293795477
1993	-0.00818076296864945
1994	-0.00954461662460915
1995	-0.00884223848042609
1996	-0.00663520092108172
1997	-0.00425224527629098
1998	-0.00287882765546499
[truncated: 1,063 more rows]
