# Supplementary material for: Structural and mechanistic insights into caseinolytic protease inhibition for antimicrobial development against Pseudomonas plecoglossicida
Source: PLoS Pathog. 2026 Feb 12;22(2):e1013909. doi: 10.1371/journal.ppat.1013909 (PMC12900304; doi:10.1371/journal.ppat.1013909)
Supplement: S1 File — (ZIP) [file ppat.1013909.s010.zip › S6 Fig/S6F Fig.txt]

Time (s)	Corrected Heat Rate (µJ/s)	Mole Ratio	Enthalpy (kJ/mol)	Mole Ratio	Fit (kJ/mol)
0	0.00520383944592595
1	0.00509150023243876	0.0694827058463422	-11.8672490478867
2	0.00388329172885449	0.125810291466857	-11.8615541981186
3	0.00235395017291751	0.182763739149822	-11.5258518285071
4	0.00133502666649576	0.240350002918154	-11.3672966762934
5	0.000848239717072374	0.298576114061689	-11.1493525893295
6	0.0014174724100684	0.357449181995707	-10.7404800217527
7	0.000665072872948258	0.416976395128993	-10.5861601561744
8	-0.000723877529551942	0.477165021741537	-10.5673484909988
9	-0.00152424600108247	0.538022410871999	-10.4142918043121
10	-0.00104171587169333	0.599555993215021	-10.4190882459752	0.069187741314265	-11.8681109006998
11	-0.000397203267041846	0.661773282028521	-10.0264570557304	0.0747644054961289	-11.849779097901
12	0.000348846411839077	0.724681874051061	-9.89586146427172	0.0803472046220872	-11.8314642819205
13	0.000812563944307954	0.788289450429406	-9.95186454377838	0.0859361454412535	-11.8131664693091
14	0.00104258111460354	0.852603777656399	-9.77090989682945	0.0915312347101657	-11.7948856765205
15	0.000990908740931218	0.917632708519248	-9.42578014739914	0.0971324791927952	-11.7766219199163
16	0.000270055425318105	0.983384183058351	-9.33886092271233	0.102739885660554	-11.7583752157691
17	-0.000504199447988185	1.04986622953678	-9.13562465089925	0.108353460892304	-11.7401455802562
18	-0.00069683783486596	1.11708696542052	-8.96519234879031	0.113973211674364	-11.7219330294668
19	-0.00063774260618743	1.18505459836964	-8.83579353272316	0.119599144800518	-11.7037375793947
20	-1.00943277203669E-05			0.125231267072026	-11.6855592459458
21	0.000442425551071324			0.130869585297628	-11.6673980449269
22	0.000199818556097853			0.136514106293555	-11.6492539920609
23	-0.000879745593309167			0.142164836883536	-11.6311271029722
24	-0.00245592053252608			0.14782178389881	-11.6130173931975
25	-0.00375821429787493			0.153484954178126	-11.5949248781801
26	-0.00433464393489658			0.159154354567761	-11.5768495732715
27	-0.0041714990870787			0.164829991921521	-11.5587914937307
28	-0.00340794180415571			0.170511873100753	-11.5407506547206
29	-0.00225814491538756			0.176200004974351	-11.522727071321
30	-0.00118581871997492			0.181894394418767	-11.5047207585124
31	-0.000821006850173944			0.187595048318018	-11.4867317311853
32	-0.000346048641134189			0.193301973563692	-11.4687600041397
33	-0.000362202938447354			0.199015177054961	-11.4508055920804
34	-0.000759032432327444			0.204734665698586	-11.4328685096232
35	-0.000489566063208713			0.210460446408926	-11.4149487712876
36	-0.000200549619250978			0.216192526107945	-11.3970463915054
37	0.000102473091217803			0.221930911725226	-11.379161384614
38	0.000138596198951291			0.227675610197971	-11.3612937648617
39	0.00018196467098619			0.233426628471016	-11.3434435463982
40	0.000542757779086855			0.239183973496837	-11.3256107432872
41	0.000876711045705747			0.244947652235557	-11.307795369498
42	0.000719823404807585			0.250717671654958	-11.2899974389084
43	0.000284066592470822			0.256494038730486	-11.2722169653038
44	-0.000939010871718438			0.262276760445261	-11.2544539623759
45	-0.00185171789024707			0.268065843790085	-11.2367084437282
46	-0.00153428617161921			0.273861295763452	-11.2189804228692
47	-0.000888907198060451			0.279663123371552	-11.2012699132138
48	-0.000764821969980289			0.285471333628287	-11.1835769280906
49	-0.000276844741804894			0.291285933555271	-11.165901480731
50	0.000586138284319304			0.297106930181844	-11.1482435842756
51	0.00101020469273294			0.30293433054508	-11.1306032517756
52	0.000802238069368855			0.308768141689794	-11.1129804961857
53	-0.000179432465500895			0.314608370668551	-11.095375330371
54	-0.00141577380047408			0.320455024541674	-11.0777877671076
55	-0.00211736305102761			0.326308110377253	-11.0602178190756
56	-0.00162251411035186			0.332167635251155	-11.0426654988637
57	-0.000143780888890888			0.338033606247031	-11.0251308189719
58	0.00127483107415571			0.343906030456324	-11.0076137918025
59	0.00177432158147894			0.349784914978278	-10.9901144296722
60	0.00130973399694767			0.355670266919948	-10.9726327448039
61	0.000648673497266827			0.361562093396208	-10.9551687493253
62	0.000350128262340377			0.367460401529757	-10.937722455278
63	0.000570171710648992			0.373365198451132	-10.92029387461
64	-0.000623672378679885			0.379276491298713	-10.9028830191735
65	-0.00230939811271469			0.385194287218734	-10.8854899007338
66	-0.00293626299557559			0.391118593365289	-10.8681145309643
67	-0.00292995039799848			0.397049416900344	-10.8507569214447
68	-0.00204983162937822			0.402986764993744	-10.8334170836655
69	-0.0038980103828834			0.40893064482322	-10.8160950290241
70	-0.00567274497785775			0.414881063574401	-10.7987907688251
71	-0.00438930209269017			0.420838028440819	-10.7815043142858
72	-0.00108436234594933			0.426801546623922	-10.7642356765282
73	0.011114224105583			0.432771625333079	-10.7469848665857
74	0.0244491900451322			0.438748271785591	-10.7297518953987
75	0.035132229615968			0.444731493206697	-10.7125367738176
76	0.0429304708097504			0.450721296829587	-10.6953395125998
77	0.0483808036045019			0.456717689895406	-10.6781601224126
78	0.0516494326942194			0.462720679653267	-10.6609986138335
79	0.0521642237358151			0.468730273360256	-10.6438549973476
80	0.0491473384464456			0.474746478281444	-10.6267292833487
81	0.0424593073944664			0.480769301689894	-10.6096214821408
82	0.0330830605232109			0.486798750866671	-10.5925316039363
83	0.0224785106792922			0.492834833100848	-10.5754596588552
84	0.0117415888352781			0.498877555689517	-10.5584056569295
85	0.00143201598281451			0.504926925937801	-10.5413696080985
86	-0.00517240623310045			0.510982951158854	-10.5243515222122
87	-0.00739736290582016			0.51704563867388	-10.5073514090292
88	-0.00770657788184792			0.523114995812135	-10.4903692782174
89	-0.00609444348849308			0.529191029910938	-10.4734051393541
90	-0.00387041742241934			0.535273748315681	-10.4564590019261
91	-0.0031695747793492			0.541363158379835	-10.4395308753307
92	-0.00186613821423975			0.547459267464961	-10.4226207688732
93	-0.000276249175342969			0.55356208294072	-10.4057286917702
94	0.000799026996531893			0.559671612184879	-10.3888546531488
95	0.00100259492295152			0.565787862583322	-10.371998662042
96	0.000657832532624525			0.571910841530058	-10.3551607273982
97	0.000400680140117515			0.578040556427231	-10.3383408580715
98	0.000369924219228324			0.584177014685126	-10.3215390628253
99	-0.000897320305057292			0.590320223722184	-10.3047553503392
100	-0.000966283468244455			0.596470190965003	-10.2879897291964
101	-0.000526038052555577			0.602626923848352	-10.2712422078932
102	-0.000390748069463598			0.608790429815182	-10.2545127948358
103	-0.000906501424452699			0.614960716316629	-10.2378014983425
104	-0.00167283974134591			0.621137790812027	-10.2211083266378
105	-0.00190380440379556			0.627321660768915	-10.2044332878637
106	-0.00116997847923983			0.633512333663051	-10.1877763900632
107	0.00026567639123698			0.639709816978411	-10.1711376411976
108	0.00150663432405906			0.645914118207211	-10.1545170491376
109	0.00167069881230475			0.652125244849903	-10.1379146216624
110	0.000901632975640609			0.658343204415194	-10.121330366464
111	-0.0001532442601615			0.664568004420051	-10.1047642911438
112	-0.00102719025264264			0.67079965238971	-10.0882164032179
113	-0.00114092108101715			0.677038155857686	-10.0716867101075
114	-0.000895258675441823			0.68328352236578	-10.0551752191515
115	-5.21031065972011E-05			0.689535759464092	-10.038681937594
116	0.000640240444155893			0.695794874711027	-10.0222068725958
117	0.000696155327744918			0.702060875673305	-10.0057500312265
118	6.03453347025606E-06			0.708333769925971	-9.98931142046724
119	-0.000893041373117853			0.714613565052402	-9.97289104721151
120	-0.000886071009318812			0.720900268644319	-9.95648891826269
121	0.000126763305317468			0.727193888301793	-9.94010504034071
122	0.00151599905092326			0.733494431633258	-9.92373942007113
123	0.00263636453664162			0.739801906255517	-9.90739206399705
124	0.00317239085724452			0.746116319793752	-9.89106297856721
125	0.00260391119886094			0.752437679881534	-9.8747521701518
126	0.000596991591947926			0.758765994160832	-9.85845964502465
127	-0.00222067973776063			0.765101270282021	-9.84218540937664
128	-0.00466128431845902			0.771443515903893	-9.82592946931063
129	-0.00584239822029531			0.777792738693666	-9.80969183083704
130	-0.00592503299117197			0.784148946326993	-9.79347249988858
131	-0.00529552548906054			0.790512146487968	-9.77727148230129
132	-0.00452555557332346			0.796882346869143	-9.76108878383041
133	-0.00425551881603781			0.803259555171529	-9.74492441013845
134	-0.004819609449072			0.809643779104611	-9.72877836681016
135	-0.00557224315733151			0.816035026386355	-9.7126506593303
136	-0.00570277632884597			0.822433304743215	-9.69654129310877
137	-0.00448531464665791			0.828838621910149	-9.68045027346283
138	-0.0016224784668708			0.835250985630622	-9.66437760562326
139	0.00141838232164559			0.841670403656619	-9.64832329473858
140	0.00255331610422616			0.84809688374865	-9.63228734586453
141	0.00153092626487705			0.854530433675766	-9.61626976397749
142	-0.000542309751295988			0.860971061215563	-9.60027055396111
143	-0.00180282418668298			0.867418774154194	-9.58428972061859
144	-0.000510470101602323			0.873873580286377	-9.5683272686633
145	0.00207281623913502			0.880335487415405	-9.55238320272509
146	0.00472909485961281			0.886804503353155	-9.53645752734698
147	0.00600358690216751			0.893280635920101	-9.52055024698736
148	0.00532968524235855			0.899763892945315	-9.50466136601771
149	0.00342063487296684			0.906254282266487	-9.48879088872579
150	0.00130243292971954			0.912751811729926	-9.47293881931244
151	-0.000251544945584214			0.919256489190575	-9.45710516189377
152	-0.000526717240092012			0.925768322512017	-9.44128992050288
153	-0.000322381485517553			0.932287319566485	-9.42549309908699
154	0.00121600088958473			0.938813488234875	-9.40971470150411
155	0.00260955315523859			0.945346836406751	-9.39395473153571
156	0.00219751207184515			0.951887371980355	-9.37821319287288
157	-0.000344828360908878			0.958435102862622	-9.36249008912165
158	-0.00378878636421121			0.964990036969181	-9.34678542380929
159	-0.00612357015182852			0.971552182224373	-9.33109920037251
160	-0.0059893807784448			0.978121546561253	-9.31543142216923
161	-0.00352018396193898			0.984698137921607	-9.29978209247
162	-0.000431679826903064			0.991281964255954	-9.28415121446323
163	0.00109973135354835			0.997873033523562	-9.26853879124993
164	0.0020672419938137			1.00447135369245	-9.25294482585529
165	0.000653084488320133			1.01107693273942	-9.2373693212116
166	-0.00146791567065918			1.01768977865003	-9.22181228017535
167	-0.00280641967844986			1.02430989941862	-9.20627370551741
168	-0.00283320571192291			1.03093730304834	-9.19075359992329
169	-0.00270062446659836			1.03757199755114	-9.17525196599818
170	-0.00140255005599954			1.04421399094779	-9.15976880626271
171	-5.90126801824908E-05			1.05086329126786	-9.14430412315618
172	0.00079979478847747			1.05751990654979	-9.12885791903527
173	0.000945832358809184			1.06418384484082	-9.11343019617332
174	0.000321134930075573			1.07085511419708	-9.09802095676192
175	-0.000505882536558033			1.07753372268355	-9.08263020291131
176	-0.000634308955454799			1.08421967837407	-9.0672579366479
177	0.000488102684059299			1.09091298935138	-9.05190415991563
178	0.00267028480911335			1.0976136637071	-9.03656887457868
179	0.00395847285778927			1.10432170954176	-9.0212520824197
180	0.00430288198994333			1.1110371349648	-9.00595378514069
181	0.0045330148470839			1.11775994809457	-8.99067398435756
182	0.00520706263171178			1.12449015705837	-8.97541268160781
183	0.00563617285524742			1.13122776999243	-8.96016987835106
184	0.00496991662235757			1.13797279504193	-8.94494557596013
185	0.00300104673101487			1.14472524036101	-8.92973977573097
186	0.00117334483985587			1.15148511411278	-8.91455247887671
187	-0.000769887115410484			1.15825242446934	-8.89938368653272
188	-0.00160072652434451			1.16502717961177	-8.88423339975125
189	-0.000826858110258399			1.17180938773015	-8.86910161950585
190	0.00143391709808327			1.17859905702359	-8.85398834668575
191	0.00392500714231403
192	0.00481176972138542
193	0.00355413847776731
194	0.000856287469275685
195	-0.00234651596898061
196	-0.00456072414613118
197	-0.00445469511505792
198	-0.00408233179639694
199	-0.00276990220241657
200	-0.00145009853478939
201	-0.00207385501965973
202	-0.000509436350597525
203	-0.00106924459818458
204	-0.0026691857227803
205	-0.00387046855692574
206	-0.004032198751176
207	-0.00292428366229558
208	-0.000655309502462842
209	0.000725657074440278
210	0.00144703461448614
211	0.00153895210976884
212	0.00121371601538556
213	0.000696611208681475
214	0.000239315858593159
215	-0.000285911667020855
216	-0.00138295782349473
217	-0.00360906037766995
218	-0.00355879706201279
219	0.00651557125603119
220	0.0348042298915914
221	0.0798754868368405
222	0.139982494946381
223	0.20808276323892
224	0.275324567086813
225	0.33501584649477
226	0.383948929071963
227	0.421913823866788
228	0.450471654644957
229	0.470589341078679
230	0.480562761592935
231	0.476316964041743
232	0.453750195360541
233	0.411630353532573
234	0.353133642643627
235	0.285024251031359
236	0.216339406044767
237	0.15579801486048
238	0.108802414799214
239	0.0754305944224711
240	0.0511696742377268
241	0.0310893739312945
242	0.0128911831481275
243	0.00472233019110035
244	0.00116927526407551
245	-0.00303783958807458
246	-0.00435781295979609
247	-0.00368790860993329
248	-0.00343611523605603
249	-0.00308311661285643
250	-0.00176572460287616
251	0.000771024527850273
252	0.000845351453762078
253	1.30250659253761E-05
254	-0.00114372883506064
255	-0.0021026995046185
256	-0.00216799242858201
257	-0.00209827407589103
258	-0.00132123962335129
259	-0.000243716099831204
260	0.000852501683269224
261	0.00172143394101454
262	0.00212112712948453
263	0.00177238889051523
264	0.000678466863590188
265	-0.000596055570838416
266	-0.000932304865784772
267	-0.00159822969240508
268	-0.00124138941178842
269	-0.000352036830932434
270	0.000355846860799147
271	0.000696990542039089
272	0.000290482997030495
273	-0.000913875555795585
274	-0.00219969228434991
275	-0.00278872410429187
276	-0.00242125759966427
277	-0.00129036092640433
278	0.000150055841089625
279	0.00155415197031061
280	0.00245805157437928
281	0.0026585615954815
282	0.00250592424555407
283	0.00271287317954716
284	0.00341354062123855
285	0.00403777737157895
286	0.00424747502866296
287	0.00418097800007899
288	0.0039674646610024
289	0.00331880361379433
290	0.00177500458109137
291	0.000578749534852818
292	-0.000118235741709327
293	-0.00041133373255775
294	-0.000165910271576308
295	0.000678263728715933
296	0.00153219570208307
297	0.00158177931184866
298	0.00063512048343739
299	-0.000592537835288454
300	-0.00109049324782973
301	-0.000550742227204637
302	0.000872996344824628
303	0.00230660963347873
304	0.00294567894765407
305	0.00234529401490136
306	0.000645873494846683
307	-0.00119567496510342
308	-0.00213603295898679
309	-0.00163382400089063
310	-1.55791435645369E-05
311	0.00180416651799931
312	0.00295199547907998
313	0.00281318824170285
314	0.00165465156352695
315	0.000289688078666472
316	-0.000966735198417723
317	-0.00143956864778261
318	-0.00115993762750577
319	-0.000624136092767458
320	5.36880227741676E-05
321	0.000357481795305148
322	-0.000371112451006184
323	-0.00113711696521079
324	-0.0010482052309726
325	-9.67308333486017E-05
326	0.000439055591868964
327	-0.000159912951119168
328	-0.000139505226286474
329	0.000352627554320861
330	0.0010326449580873
331	0.00133580454915716
332	0.000678133017260052
333	-0.000788125098551973
334	-0.00165351666919378
335	-0.00197740371757504
336	-0.00223682083573351
337	-0.0027342404006987
338	-0.00305185031703559
339	-0.00256437411869115
340	-0.00128783889906003
341	-0.000124702604935578
342	-0.000341474331591485
343	-0.00176999372031617
344	-0.00376106508140595
345	-0.00476694054954407
346	-0.00412650443884388
347	-0.0023288228716325
348	-0.000488044134826282
349	0.000277012495374152
350	-0.000191661663890841
351	0.00120110247264904
352	0.00265902727231548
353	0.00353953939990959
354	0.00126004719133732
355	-0.00104960889444783
356	-0.00146591031079879
357	-0.000356574914377461
358	0.000520068046824917
359	0.000636855087265076
360	0.00102654730554264
361	0.00102573633263603
362	0.00203057454854161
363	0.00420800493566276
364	0.00288476908987434
365	0.000264997768198327
366	-0.00254512418661079
367	-0.00436090700615921
368	-0.000802389695650163
369	0.0138527565664788
370	0.042200586958387
371	0.0871297510742153
372	0.147402309277268
373	0.216932834426686
374	0.286549087149254
375	0.347785075383968
376	0.396064718523235
377	0.431609304323203
378	0.457299035939926
379	0.474785650672459
380	0.482769497113978
381	0.477466453706569
382	0.454312843987822
383	0.410978065639981
384	0.350212878684886
385	0.280025244285611
386	0.210967361568493
387	0.151926185140042
388	0.106683120403233
389	0.0737030274134582
390	0.048310985433119
391	0.0261571076069913
392	0.00578493189739504
393	-0.0094673410107049
394	-0.00573155199114694
395	0.00312256794647681
396	0.00278239375569456
397	0.00244068565791622
398	0.001258040814065
399	-0.00122057100270467
400	-0.00103952971707599
401	-0.0022121433065081
402	-0.00146747821248994
403	-0.00114492403119471
404	-0.000608655133461866
405	1.73131870297993E-05
406	0.000109100426911368
407	-0.000141839409408817
408	-0.000767166555405652
409	-0.00132347028232971
410	-0.00200912202069503
411	-0.00263039780003282
412	-0.002715928400292
413	-0.00212817339755134
414	-0.00104216516379552
415	0.000538335228640108
416	0.00219592772863564
417	0.00300931401109494
418	0.00129880815133276
419	-0.00152185579733555
420	-0.00403980500053081
421	-0.00491316114383267
422	-0.00402866095782883
423	-0.001467698085591
424	0.00114748235935735
425	0.00315394005895087
426	0.00420083160734919
427	0.00306086294952479
428	0.0014185450358184
429	0.000181695350221389
430	-0.000848882863394351
431	-0.00196545559630579
432	-0.00262800638134308
433	-0.00213254349908709
434	-0.0023206683782746
435	-0.00304856386870256
436	-0.00376737171758634
437	-0.0036821899572459
438	-0.00260850491120834
439	-0.000966551235691782
440	0.000106218374682499
441	8.17262275631947E-08
442	-0.000726213394429465
443	-0.00123577107362394
444	-0.00136407595317678
445	-0.00159320393196083
446	-0.00185303536520109
447	-0.00206023475877259
448	-0.00222946875231855
449	-0.00197307942013936
450	-0.00146255990057398
451	-0.00096112718655661
452	-0.00082555663260564
453	-0.00121973402704612
454	-0.00164773463073686
455	-0.00103991824938987
456	0.00109762110039924
457	0.00389698446564068
458	0.00637227348011038
459	0.00765177708989029
460	0.00779743001936595
461	0.00714386428101932
462	0.00611839360927036
463	0.00524799892190231
464	0.00496917546612963
465	0.00523599037150291
466	0.00557606413883605
467	0.00552445419299374
468	0.00475933961014618
469	0.00330571704381555
470	0.00175812081353399
471	0.00037042342529503
472	4.74829126773102E-05
473	0.000935819164652685
474	0.00204496041040159
475	0.00257923112279457
476	0.00240995356868723
477	0.00185100455416887
478	0.00122656661254439
479	0.000583589464682177
480	2.71793812345322E-05
481	-0.000386877731870072
482	-0.000699834909525521
483	-0.000499291113314371
484	-0.000451362917857523
485	-0.00127297647539137
486	-0.00265575821286745
487	-0.00356700768308826
488	-0.00313837159184516
489	-0.00128077394158765
490	8.42718036153656E-06
491	0.000266068296170374
492	-0.000192449260168814
493	-0.00111260651591749
494	-0.00206286213676776
495	-0.00309584360488202
496	-0.00290125847082834
497	-0.00227880225851607
498	-0.00167912234492462
499	-0.000697118426586485
500	0.00019545425723777
501	0.000224728287349762
502	-0.000941465017319842
503	-0.00285150883594554
504	-0.00433775351081067
505	-0.00416096960228174
506	-0.00262558729617979
507	-0.000686643088030792
508	0.00130042947486686
509	0.00201306400664691
510	0.00126342660065859
511	-5.47666319477003E-05
512	-0.000902088602273921
513	-0.000992117395625769
514	-0.000672375183384588
515	-0.000133331065129028
516	-0.00247004313442289
517	-0.00406504451966327
518	-0.00312469521257697
519	0.00839379139922869
520	0.0326383214527226
521	0.0736559531048044
522	0.131642746366168
523	0.20109789798623
524	0.272393849728886
525	0.335929447464153
526	0.386103053740555
527	0.422136326865584
528	0.446758892810891
529	0.462685794123686
530	0.469699879842764
531	0.464687136972415
532	0.443678026384276
533	0.404452484466688
534	0.348795836186412
535	0.28268701956226
536	0.215165664145928
537	0.154942107196192
538	0.107205967087637
539	0.0725571741364348
540	0.0479986218503825
541	0.0290778326859709
542	0.0122990454153324
543	-0.00339147433096798
544	-0.0092035588109951
545	-0.0107796308573285
546	-0.00822800528735002
547	-0.00352260981881614
548	-0.00302237990248955
549	-0.0032024029616764
550	-0.00373110588826364
551	-0.00346971046242572
552	-0.0015107305370492
553	0.00186178693390104
554	0.00347081860347487
555	0.00293652520019805
556	0.0017215325450195
557	0.000281113745174366
558	-0.00108452566057338
559	-0.00233694341768853
560	-0.00355297280755451
561	-0.0045414624829192
562	-0.00484639032112
563	-0.00404100457747347
564	-0.00241817133681366
565	-0.00064644316219642
566	0.0011690686428949
567	0.00197048010305423
568	0.00302230108525237
569	0.00357164329717818
570	0.00274737625714749
571	0.000439279990843033
572	-0.00207693605388215
573	-0.00317799891708148
574	-0.00183996424040345
575	0.00141126703118744
576	0.00496617890907203
577	0.00493179247513353
578	0.00335826907861758
579	0.000794069462244806
580	-0.0018520823828112
581	-0.00349630642199372
582	-0.00354946567176739
583	-0.00246790159464183
584	-0.00117850792291563
585	-0.000625637141453694
586	0.00180721146921314
587	0.00271879972733302
588	0.00150613629544694
589	-0.000768731311126203
590	-0.00226651020142299
591	-0.00190410087253667
592	7.93032165091745E-05
593	0.00246921299176961
594	0.00417573208983413
595	0.00478141569317359
596	0.00408182787529654
597	0.00235647176498333
598	0.000446181957144631
599	-0.000668906315866025
600	-0.000524936442033663
601	0.000413663378807883
602	0.00139799366363036
603	0.0021162914654127
604	0.00241922345628609
605	0.00205372537577375
606	0.00157964942232525
607	0.0013811340541281
608	0.00161320296273004
609	0.00242787948806722
610	0.00367139782918002
611	0.00457365674728294
612	0.00467072647460043
613	0.00420823108468937
614	0.00381135558021128
615	0.00395284858515765
616	0.00446069861170884
617	0.004809177267731
618	0.00447945418950724
619	0.00320752945854963
620	0.00179321024074852
621	0.00145370808715484
622	0.00239387358212184
623	0.00382308218156879
624	0.00461873682172609
625	0.00470180579425516
626	0.00488908458459036
627	0.0053578641194747
628	0.00565659406818497
629	0.0054485175404011
630	0.00470492893617802
631	0.00352344153317574
632	0.00180692150367179
633	-0.00030667266757689
634	-0.0021079266054187
635	-0.00322878491738265
636	-0.00390069652020486
637	-0.00275394703373877
638	-0.00212959856148132
639	-0.0022630973132749
640	-0.00288265740981331
641	-0.00359935609871798
642	-0.00395570411642154
643	-0.00334384466152926
644	-0.00163673941750631
645	0.000707886588287465
646	0.00205130496853201
647	0.00149727233585395
648	0.000147012102516442
649	-0.00138612560218121
650	-0.00221050640020337
651	-0.00166288987438179
652	-0.000156964077120847
653	0.00107172201570904
654	0.00126719657797025
655	0.000844893195406371
656	0.000456788214492576
657	-0.000260613561067657
658	-0.00105720561514033
659	-0.00181752115378231
660	-0.0024794821311076
661	-0.0027366408205296
662	-0.00207474981826294
663	-0.000894213520098219
664	-0.000203038732237815
665	-0.000208356411391719
666	-0.000322506511878373
667	0.00104676058548137
668	0.00674031340753345
669	0.0201973695737223
670	0.0455337678505003
671	0.0859864754937973
672	0.141179329885233
673	0.205712678115418
674	0.270952293309563
675	0.329012241009536
676	0.375287589411755
677	0.408822394087736
678	0.431345504933944
679	0.444949465633485
680	0.449768625655224
681	0.443358217600576
682	0.422665983023279
683	0.386012415258065
684	0.334541309808216
685	0.272807959988015
686	0.208117330362654
687	0.148701439857177
688	0.100704165658797
689	0.0656830896760425
690	0.0411667997218501
691	0.0226805043453453
692	0.00641440948793104
693	0.000314557746307287
694	-0.00199273007103784
695	-0.0027497738953457
696	-0.00171689071032688
697	0.00034139357748586
698	-0.00160164459998668
699	-0.00394541251301916
700	-0.00394942709064594
701	-0.00215647503237903
702	0.000292743506463466
703	0.00252148101593264
704	0.00113620347339349
705	-0.00227376780638622
706	-0.00452140342537177
707	-0.00457338499224136
708	-0.00239543070037485
709	0.000296576251528791
710	0.00141107551235109
711	0.000540748413982328
712	-0.0013378278645888
713	-0.00321097160694706
714	-0.00364645741397851
715	-0.00128599325350365
716	0.00196615655457322
717	0.00484519606855827
718	0.00578932172673774
719	0.0041177152841243
720	0.00108575725853655
721	-0.00107987223825035
722	-0.000426341112714113
723	0.00131958075823491
724	0.00326633833148549
725	0.00581912939323104
726	0.00663082334952492
727	0.0045988079219228
728	0.00060953546078224
729	-0.00327566408373059
730	-0.00362690570794655
731	-0.000604195725173895
732	0.00275126536173786
733	0.00477809187265166
734	0.00489305760328307
735	0.00357287524890637
736	0.00157057129355564
737	-0.000356610774701949
738	-0.00155563276443615
739	-0.00162081998735175
740	-0.000996973868979012
741	-0.000444221112260834
742	-0.000203500371583232
743	-3.22222683877271E-05
744	0.000215865313720087
745	0.000713718787210382
746	0.00175941416912906
747	0.0030172452731847
748	0.00366209463753364
749	0.00308562575185078
750	0.00119347071901643
751	-0.000907272401803993
752	-0.00202234920540434
753	-0.000829385759743673
754	0.000250650789169526
755	0.000532917101978114
756	0.00022441180455246
757	-0.000390563626766038
758	-0.00140504582581968
759	-0.00265668533629082
760	-0.00370756888681001
761	-0.00411729894956636
762	-0.00372043100168185
763	-0.00247588958012557
764	-0.000833562525087927
765	0.000179204766766361
766	1.30162051732441E-05
767	-0.000817314411634129
768	-0.00151250988541562
769	-0.00142609971388197
770	-0.000565108008544257
771	0.000262450062592734
772	0.000632037319988399
773	0.000714897034740147
774	0.000776830518560701
775	0.00078593656088799
776	0.000494219301060639
777	-7.12137210427954E-05
778	-0.000412643337440954
779	-0.000145864828624553
780	-0.000331932211850017
781	-0.000605266237911906
782	-0.00078979090659459
783	-0.000634413579319926
784	-0.000176929063030684
785	0.000282500410534681
786	0.000409184779968541
787	-0.000262033535747719
788	-0.00165365221745617
789	-0.0042822598610428
790	-0.00677899480444921
791	-0.00753334229153779
792	-0.00608738830597133
793	-0.00342300317001332
794	-0.00114958375958452
795	-0.000382637547687636
796	-0.0010572261877968
797	-0.00255651360588161
798	-0.00388513189308526
799	-0.00392445101233818
800	-0.00244801643550829
801	-0.00125181040787936
802	-0.000103894078989697
803	0.000534653340423574
804	0.000419242609055459
805	-0.000643414648578755
806	-0.00252338070377789
807	-0.00369717059052732
808	-0.00449330669859194
809	-0.00560323506189775
810	-0.00679187553782867
811	-0.00717644483782465
812	-0.00575380491412147
813	-0.00280723077186451
814	0.000246019929221575
815	0.00188706409061012
816	0.00138108603533738
817	-0.000415850099997783
818	-0.0011930138859384
819	0.00580858091882419
820	0.026610674972261
821	0.0650466629961102
822	0.120014287408637
823	0.185143642368075
824	0.251688112102073
825	0.311849848241579
826	0.361044001496779
827	0.398380035262392
828	0.425676926404975
829	0.445029363633694
830	0.455917483800178
831	0.45516756072324
832	0.439190902764807
833	0.405912709075139
834	0.355879134275796
835	0.293343238564475
836	0.225776308163447
837	0.161834842082229
838	0.108281706056289
839	0.0674625956712589
840	0.0380921080212175
841	0.0171955385929294
842	0.00169566769514518
843	-0.00281931465754326
844	-0.000517070712049872
845	0.00256708849710208
846	0.00647830042333908
847	0.00244729011252787
848	-0.000741375423061186
849	-0.00258482252338865
850	-0.00269873119472663
851	-0.00264181831215637
852	-0.00231657307558919
853	-0.00169154062275823
854	-0.00119406466298244
855	-0.00107333779902774
856	-0.00144791369403663
857	-0.00196013158800667
858	-0.00145854121514333
859	-0.0030493586149305
860	-0.00309857573661532
861	-0.00203245214524372
862	-0.000444459882984916
863	0.00120789305886149
864	0.00250120441097579
865	0.00307882685763161
866	0.00287155668591765
867	0.00136259117064697
868	-1.78887705715169E-06
869	-0.000431639642073378
870	0.000140480753898942
871	0.00109201756886534
872	0.00180769622508592
873	0.00184639552711019
874	0.00257895481485093
875	0.00303390751122379
876	0.0029049168170161
877	0.0018981524963948
878	-4.07773050454807E-05
879	-0.00222819878304392
880	-0.00357922635961927
881	-0.0036905379807024
882	-0.00319279841940556
883	-0.00292264837034395
884	-0.00296509702045
885	-0.00335807718279568
886	-0.00436206149809948
887	-0.00555152390839453
888	-0.00626470788975553
889	-0.00581244561466576
890	-0.00402034389523465
891	-0.0014960793806722
892	0.000853503844851389
893	0.0021570995463378
894	0.00204503079842766
895	0.00119190053422358
896	0.001123690398245
897	0.00161373444535684
898	0.00207651777807882
899	0.0019894947397745
900	0.00136452913511675
901	0.000622350184912079
902	7.69338083870252E-05
903	-0.000448208474637113
904	-0.00100873774174204
905	-0.00110890873911274
906	-0.000508616830870778
907	9.99007495892101E-05
908	-0.000144129788182568
909	-0.00111624950146449
910	-0.00148628807387752
911	-0.000631889526488294
912	0.000952571744250008
913	0.00228608753245396
914	0.002543707949755
915	0.00169506222273696
916	0.00038265872399279
917	-0.000971999978773397
918	-0.00204545361297903
919	-0.00267056883227212
920	-0.00309463032614588
921	-0.00390197500180989
922	-0.00464002882542047
923	-0.00443457179211748
924	-0.00336500256264571
925	-0.00215201491565153
926	-0.00104872657099975
927	0.000139123416531106
928	0.00139554717031842
929	0.00230856966695114
930	0.00246807492922585
931	0.0022473194932644
932	0.00223788094808697
933	0.00254111932716228
934	0.00264200849962037
935	0.00215354769065357
936	0.00107959197148944
937	-0.000482658030250604
938	-0.00238250287382868
939	-0.00372188596888634
940	-0.00386506382031371
941	-0.00311326274567136
942	-0.00237789721070669
943	-0.00207713057345416
944	-0.00169514658286118
945	-0.000597986553131591
946	0.00104918857601888
947	0.00213904600906289
948	0.00230028496500267
949	0.0014848441899602
950	0.000135592255645633
951	-0.00118896172043037
952	-0.00209938945683064
953	-0.00197657108770954
954	-0.000831451848526399
955	0.000552928582465029
956	0.00162290391608622
957	0.00197687802400992
958	0.00142600224354794
959	0.000407758370172928
960	-0.000314799793258658
961	-5.26410225489826E-05
962	0.00121050982993154
963	0.00270272800463545
964	0.00326216102740773
965	0.00217602388467242
966	1.53983435211558E-05
967	-0.00106121754205901
968	0.00352085445884143
969	0.0198018900894255
970	0.052074068743849
971	0.100723292963082
972	0.161131071879097
973	0.225467486980605
974	0.285849329957102
975	0.336631827890173
976	0.376047827693498
977	0.405456212383385
978	0.426363532476302
979	0.43845444714249
980	0.439460075869604
981	0.426423561363052
982	0.39679100449149
983	0.350464532674593
984	0.291245060764751
985	0.226452542406008
986	0.164840711945928
987	0.112941835573196
988	0.072957095923428
989	0.0433078780470879
990	0.0205623176573226
991	0.00641712747156475
992	0.000336776100525071
993	-0.00372442249890526
994	-0.00538229913883015
995	-0.00429455557143399
996	-0.00126362178578177
997	-0.00088680370140537
998	-0.00199633741412697
999	-0.00213177753339266
1000	-0.00111239861473678
1001	0.00077354786434114
1002	0.00313304603554343
1003	0.00280102215195654
1004	0.00216284718257498
1005	0.00239009532707257
1006	0.00299780141827455
1007	0.00309657339364833
1008	0.00241549502187866
1009	0.00132749561572609
1010	0.00014158262104047
1011	-0.000657098837990588
1012	-0.000779947477397513
1013	-0.000379301063617277
1014	5.7580818236147E-05
1015	0.000380400733789088
1016	0.00102056210012336
1017	0.00205275874444055
1018	0.000884640646589219
1019	-0.000794322913009182
1020	-0.00226274076531752
1021	-0.00273743834546281
1022	-0.00205809797034817
1023	-0.000737113017947877
1024	0.000632503533623208
1025	0.00145929852399718
1026	0.00146247693456303
1027	0.000726862512664184
1028	-0.000285222551198672
1029	-0.00100070161408894
1030	-0.00144722487505078
1031	-0.00185226093175572
1032	-0.00204563828319237
1033	-0.00168610364934807
1034	-0.00094960258191179
1035	-0.000866044386171438
1036	-0.00168621463706131
1037	-0.00259376470656036
1038	-0.00297317086219095
1039	-0.00285158692761911
1040	-0.00151206655100111
1041	-4.74446942604345E-05
1042	0.000903565309627652
1043	0.000686198518309311
1044	-0.000177891611784275
1045	-0.000637929449311514
1046	-0.000839789889965914
1047	-0.000567242866551965
1048	-0.000175000740327391
1049	4.9424050658331E-05
1050	0.000138079636101907
1051	3.91241062800418E-05
1052	-0.000257229698334527
1053	-0.000396341720119153
1054	0.000277723127069862
1055	0.000545006597022279
1056	0.00186460714733983
1057	0.003661038760427
1058	0.00522897803699607
1059	0.00597087315446743
1060	0.00571601279131073
1061	0.00445021027435644
1062	0.00241983645105392
1063	0.000683629849874023
1064	-2.20068759091419E-05
1065	-0.000230226359349217
1066	0.000583562295844331
1067	0.00118500381705644
1068	0.000883570884795404
1069	0.000216816138248532
1070	-0.000355295535939604
1071	-0.000776239612818586
1072	-0.000983201036888204
1073	-0.00134976918305085
1074	-0.00267367195763768
1075	-0.003090602712021
1076	-0.00259980976851182
1077	-0.00182442605644439
1078	-0.00137679447044547
1079	-0.0026757607924992
1080	-0.00498719123838498
1081	-0.00662424354021596
1082	-0.00647331367133575
1083	-0.00479227336033716
1084	-0.00240667187171084
1085	-0.000401758163320665
1086	0.000237446395047414
1087	-0.000350165741906494
1088	-0.00133663888433944
1089	-0.00197147897934258
1090	-0.00210666880688848
1091	-0.00180711031666192
1092	-0.000464818246740606
1093	0.00131618701023228
1094	0.00212923716914304
1095	0.000511076388036713
1096	-0.000928722114551306
1097	-0.00264344890763368
1098	-0.00388909472481203
1099	-0.00394194528543323
1100	-0.00290619130919367
1101	-0.00158209416785837
1102	-0.000621960519239906
1103	-0.000124583243334087
1104	-0.00179895629354121
1105	-0.00365328769429141
1106	-0.00468898109458848
1107	-0.00547005037357451
1108	-0.00602588329934406
1109	-0.00564332608101381
1110	-0.00404527562750445
1111	-0.00183352708859275
1112	-2.79105164509019E-05
1113	0.000724583323361117
1114	0.000276118012180859
1115	-0.000856231426823229
1116	-0.0015352744153887
1117	-0.00085444743382368
1118	0.00380439015776801
1119	0.0166303833365049
1120	0.0421481162047002
1121	0.0828706860605593
1122	0.137097223729441
1123	0.199009303544898
1124	0.260902824006394
1125	0.316289909818991
1126	0.361359806127922
1127	0.395173413781748
1128	0.418418102465608
1129	0.431916588606313
1130	0.435183520973851
1131	0.426448780320882
1132	0.403524198974196
1133	0.365227163902517
1134	0.312690763880497
1135	0.250489943213196
1136	0.186123240751073
1137	0.127551988308468
1138	0.0801762209390375
1139	0.045206600429907
1140	0.0202969913645745
1141	0.00199840897080605
1142	-0.00272518694585244
1143	-0.0020656388995377
1144	-0.00084744823750782
1145	0.000870103874873962
1146	-0.00178717569656328
1147	-0.00424654728981011
1148	-0.00498643080626948
1149	-0.00379499360656155
1150	-0.000919701650673233
1151	0.00159841119699422
1152	0.000358584643151971
1153	-0.000650395228973366
1154	-0.00161400918641164
1155	-0.00243491417759856
1156	-0.00247627387687999
1157	-0.00194281837232779
1158	-0.00179090400519044
1159	-0.00232543026349674
1160	-0.00300650267422498
1161	-0.00358924220587653
1162	-0.00274210124230478
1163	-0.00101602882556051
1164	0.00051819059090974
1165	0.00106918071841733
1166	0.000695445359511382
1167	0.000125889445556027
1168	-0.000100722599654546
1169	8.9396313086354E-05
1170	-0.0001249621382442
1171	-0.000281289147679331
1172	0.000682587996848838
1173	0.00173942020414586
1174	0.00208239806589461
1175	0.00110066654291074
1176	-0.000396960218139952
1177	-0.000757501319810672
1178	0.000592439350654672
1179	0.00276935739603346
1180	0.00436978209701522
1181	0.00436349626411925
1182	0.00315051285517143
1183	0.00173610402829638
1184	0.000411479274717408
1185	-0.00121283835404995
1186	-0.00157656298614484
1187	-0.000480061372670093
1188	1.44400827508662E-05
1189	-0.000151502862721031
1190	-0.0016839391193173
1191	-0.00411085523948884
1192	-0.00554000739703042
1193	-0.00578601466054351
1194	-0.00445492735872222
1195	-0.00134357398236773
1196	0.00171247123248008
1197	0.00330487904520282
1198	0.00285968438537054
1199	0.000750880066277659
1200	-0.00163707848741979
1201	-0.00282753343739728
1202	-0.00240208515987206
1203	-0.00048148819736582
1204	0.00205419534286477
1205	0.00389450371970668
1206	0.00405033125755949
1207	0.00239879310510105
1208	-0.000376271752713819
1209	-0.00319823329155611
1210	-0.00510934108794459
1211	-0.00574842881654547
1212	-0.00495249959182331
1213	-0.00289548909398718
1214	-0.000496165863097531
1215	0.00126721344776115
1216	0.00180440803535475
1217	0.0012650512588408
1218	0.000602100871887501
1219	-0.000486991784072188
1220	-0.00168702647449948
1221	-0.0022584256239071
1222	-0.00192119667389079
1223	-0.000842485498424139
1224	0.000630278401700934
1225	0.00191761361141118
1226	0.00224108619875096
1227	0.00137105061057241
1228	0.000280773359023101
1229	0.00010332640314914
1230	0.000996899752422564
1231	0.0014620900935256
1232	0.00085952694392688
1233	-0.000244980367028802
1234	-0.00106443859847616
1235	-0.00118936960677729
1236	-0.000799657642204465
1237	-0.000200162354289546
1238	0.000355241639738324
1239	0.000145644037985448
1240	-0.00143966806224682
1241	-0.00335337911727152
1242	-0.00451992975493454
1243	-0.00466076319229103
1244	-0.00352642521797009
1245	-0.0013087757639596
1246	0.00127774312014139
1247	0.00286542214709584
1248	0.00253439168604075
1249	0.000655244543295908
1250	-0.00150752982854385
1251	-0.00272928712877274
1252	-0.00239652853245786
1253	-0.00178941318414161
1254	-0.000916916482992747
1255	-0.000593574925304097
1256	-0.000998647433803512
1257	-0.00200873034491167
1258	-0.00320951867423958
1259	-0.00375295572217738
1260	-0.00312504758699106
1261	-0.00156318797992583
1262	8.12544820689709E-05
1263	0.000783738995750127
1264	-0.0001714849456107
1265	-0.00317957714092643
1266	-0.00612688824323016
1267	-0.00714668851998113
1268	-0.00386723890480312
1269	0.00892235799078378
1270	0.0332266246668098
1271	0.07122481374833
1272	0.122236172707204
1273	0.182013889530197
1274	0.243628943736255
1275	0.30027010093194
1276	0.347719801660858
1277	0.384924869077963
1278	0.412392203049748
1279	0.430177878547269
1280	0.437000636814375
1281	0.430683189002735
1282	0.409325326137264
1283	0.372480105160292
1284	0.322068815361334
1285	0.263017155987072
1286	0.20216607136409
1287	0.146327160958037
1288	0.100118505590487
1289	0.0649449320655293
1290	0.0391415509278517
1291	0.0193054476960555
1292	0.00244662973396714
1293	-0.00647433660205365
1294	-0.0058965832169946
1295	-0.00434695795571827
1296	-0.00457475179720745
1297	-0.00394940868173421
1298	-0.00277379223824425
1299	-0.000593713853888289
1300	0.000246447624661528
1301	0.000820084236693219
1302	0.0011365353865358
1303	0.000872414213844763
1304	-1.73250347330622E-05
1305	-0.000546116089594761
1306	-0.000856496537821272
1307	-0.000674970488191207
1308	0.000726035964419225
1309	0.00128507015183743
1310	0.000159270714206627
1311	-0.00207230328661012
1312	-0.00359167389973436
1313	-0.00348189657324838
1314	-0.00155558845108317
1315	0.00056552340375049
1316	0.00211987614372333
1317	0.00325602624991461
1318	0.00302057399049716
1319	0.00129453643644695
1320	-0.00115088864019697
1321	-0.00336197998623788
1322	-0.00437830823489094
1323	-0.00360569531773081
1324	-0.00131868207255081
1325	0.00130073489296478
1326	0.00329064476414942
1327	0.00455121820333204
1328	0.00504794655935825
1329	0.00509077503711808
1330	0.00497377188679593
1331	0.00466011706649283
1332	0.00411232510569448
1333	0.00365421982152725
1334	0.00315994129016417
1335	0.00208256855869138
1336	0.000218321568482338
1337	-0.00104858845614331
1338	-0.00117544297845029
1339	-0.000770055162959693
1340	-0.000496474393514745
1341	-0.000691098700173143
1342	-0.00143979976978414
1343	-0.00264189915330348
1344	-0.00374657918004573
1345	-0.00439152515210139
1346	-0.00461263855748939
1347	-0.00449360690204514
1348	-0.003922586312882
1349	-0.00264844812498666
1350	-0.000949815219087213
1351	-0.000452711217562296
1352	-0.00108271660607784
1353	-0.00178816140881111
1354	-0.00180055973739002
1355	-0.00119026273867462
1356	-0.000421838395254781
1357	-0.000141641350893451
1358	-0.000780208270867888
1359	-0.00214638684245472
1360	-0.00146410638457439
1361	-0.00188022753705752
1362	-0.00283911250373592
1363	-0.00367360752373713
1364	-0.00428006045531504
1365	-0.00448123303169723
1366	-0.00369875774551076
1367	-0.00176130044610545
1368	0.000836715357849016
1369	0.00170127291279698
1370	0.00232163256448814
1371	0.00248126122504289
1372	0.00206387651537909
1373	0.00150093225204273
1374	0.00145101471113662
1375	0.00209900360619031
1376	0.00286007392068655
1377	0.00326191116978691
1378	0.00307129372029635
1379	0.00218929000438095
1380	0.00164219248902953
1381	0.00147342424222074
1382	0.000686532492608194
1383	-0.000949524147983993
1384	-0.00259305888376105
1385	-0.00309721295468535
1386	-0.00220372834650107
1387	-0.000406633417313174
1388	0.00149907408518857
1389	0.00257774144871803
1390	0.00308734625151885
1391	0.00327349281897682
1392	0.00316775534288638
1393	0.00251949656869499
1394	0.00101037828856931
1395	-0.000901020476476333
1396	-0.00200417195634373
1397	-0.00146745912178403
1398	0.000235951103562115
1399	0.00209969962912737
1400	0.00305461988881461
1401	0.00360410963686775
1402	0.00433916661009448
1403	0.00470053918019175
1404	0.00385952841821791
1405	0.00199120737745773
1406	0.000216756513438554
1407	-0.000598424436859091
1408	-0.000614298999323637
1409	-0.000426060910569959
1410	-0.000652551955809599
1411	-0.000650664227791253
1412	-0.00138277317066127
1413	-0.00247876931456403
1414	-0.00344694484618913
1415	-0.00419053789249801
1416	-0.00440565480481325
1417	-0.00291434674248592
1418	0.00268049698830453
1419	0.0149858550535669
1420	0.0387309206078186
1421	0.0768879834095202
1422	0.128890815613488
1423	0.189921359436369
1424	0.251941999117989
1425	0.306987112271202
1426	0.350624112504477
1427	0.382908896075776
1428	0.406030931371987
1429	0.421609528765543
1430	0.429102426880135
1431	0.4256301086196
1432	0.407225532693332
1433	0.371348458991321
1434	0.319029065057464
1435	0.255726951142876
1436	0.190143464594414
1437	0.131502854026863
1438	0.0861680420686639
1439	0.0550507104312175
1440	0.0342895149244242
1441	0.0187413651377284
1442	0.0046201247851485
1443	-0.00413250542464993
1444	-0.00592768386414377
1445	-0.00537537401262966
1446	-0.00144612834161251
1447	0.00498482919579146
1448	0.00280455081103526
1449	0.00209401006803489
1450	0.0021979219136341
1451	0.00229434116876348
1452	0.00144964117637869
1453	-0.000717656073405237
1454	-0.00319433541685044
1455	-0.00491781970475813
1456	-0.00506580421223646
1457	-0.00383970309481185
1458	-0.00207474353155135
1459	-0.000307476092928027
1460	0.000971703300393756
1461	0.00142043402023262
1462	0.00137239347301943
1463	0.00148043750094473
1464	0.000692453788715852
1465	-0.000962549586120076
1466	-0.00157210316211831
1467	-0.000825690741422136
1468	0.000596001214489661
1469	0.00129571321707544
1470	0.000727533331172481
1471	-0.000308561221416426
1472	-0.00139806047786806
1473	-0.00132006945099761
1474	-0.000144375065033842
1475	0.0011618297960041
1476	0.00170685703245965
1477	0.00120523069261935
1478	-5.85360685789738E-05
1479	-0.00134355100095718
1480	-0.00198576548437757
1481	-0.00179161688501495
1482	-0.000597267396528878
1483	0.000473699056399823
1484	0.0014013646171378
1485	0.00171753882095516
1486	0.000798264340986066
1487	-0.00132300363173954
1488	-0.00360654883613165
1489	-0.00528127019006774
1490	-0.00557762075293056
1491	-0.00448647704303085
1492	-0.00293934368984594
1493	-0.00170418658424865
1494	-0.00118017561818817
1495	-0.00161393491056572
1496	-0.00262435744467382
1497	-0.00378062024384462
1498	-0.00478053073940998
1499	-0.00534627042311797
1500	-0.00509039887586482
1501	-0.00387702959049818
1502	-0.00244891706262251
1503	-0.00101020518556538
1504	-0.00141048568029589
1505	-0.00305334705441851
1506	-0.00451372302619291
1507	-0.00451871579973329
1508	-0.00292994977404248
1509	-0.000606350595390381
1510	0.00113537990176837
1511	0.00190065871804279
1512	0.00186999456492742
1513	0.00156870238970441
1514	0.00119006608598227
1515	0.000764605704404175
1516	0.000572143225795685
1517	0.000913791880051917
1518	0.00199740215693112
1519	0.00334650110100654
1520	0.0042046367358779
1521	0.00431081913320952
1522	0.00389998191950269
1523	0.00261978659992224
1524	0.00253062095434586
1525	0.00373193983526221
1526	0.00451776140403126
1527	0.00386062522116504
1528	0.00231343801928574
1529	0.00105027498648269
1530	0.000501177158241717
1531	-2.85760107345823E-05
1532	-0.00115392254296864
1533	-0.000993157471782524
1534	0.00024179807535063
1535	0.00231663509772773
1536	0.00417604712019681
1537	0.00430478974575976
1538	0.00241776479555256
1539	-8.44112976778888E-05
1540	-0.00138803107336116
1541	-0.000787229652104315
1542	0.000847877373686856
1543	0.00167707489163149
1544	0.00121829996859901
1545	0.000668944533728677
1546	3.28332703816159E-05
1547	-0.000362305044887989
1548	-0.000645574720607556
1549	-0.00097312808681238
1550	-0.00110394673724556
1551	-0.000502459506378727
1552	0.000929459929409404
1553	0.00286369188698643
1554	0.00313595052107019
1555	0.00300785739932508
1556	0.0031877961659319
1557	0.00350309644618108
1558	0.00336522776676418
1559	0.00238800329617561
1560	0.00108020202898729
1561	9.43777917967736E-05
1562	1.86690057546457E-06
1563	0.00068867334042011
1564	0.00141792193704759
1565	0.00134805214774758
1566	0.000169850526248183
1567	-0.000973441483083093
1568	0.000752952343916036
1569	0.00979806161274155
1570	0.0324197277709288
1571	0.0704234931452277
1572	0.122865731512519
1573	0.18378985932911
1574	0.244317924996139
1575	0.297220653106763
1576	0.339403575139059
1577	0.37114870522889
1578	0.394200418028404
1579	0.409798064162928
1580	0.417475327844528
1581	0.414812999045111
1582	0.398222533308839
1583	0.365252804367287
1584	0.316989520328121
1585	0.258623102007462
1586	0.1980296648739
1587	0.143105107518096
1588	0.099051270966811
1589	0.0669857575598627
1590	0.0443713135010455
1591	0.0269804348544795
1592	0.0120452722684803
1593	0.00176185243141447
1594	-0.00156801008471064
1595	-0.00185623539438495
1596	-1.22901950732057E-05
1597	0.0028143748739069
1598	0.00100395878884285
1599	-0.000901609536313686
1600	-0.00201131822350931
1601	-0.00183668860550767
1602	-0.000404034373019613
1603	0.00134537201795126
1604	0.00259599972054048
1605	0.00289713946968106
1606	0.00213074028891924
1607	0.000827151826655381
1608	-0.000384341131479005
1609	-0.000672455674035177
1610	0.000738413900819523
1611	0.00115724225051395
1612	0.00295786604822013
1613	0.00469109533413814
1614	0.00495886125034417
1615	0.00306232394818551
1616	-0.000192659778932125
1617	-0.00304846215041721
1618	-0.00432768800317263
1619	-0.00371069999981444
1620	-0.00250319540953114
1621	-0.00175732672883555
1622	-0.00198646104929878
1623	-0.00292338152203797
1624	-0.0042464425288955
1625	-0.0053932067036726
1626	-0.00541544361217916
1627	-0.00401351456504528
1628	-0.00315851382075039
1629	-0.00134777753575577
1630	-6.03147376097013E-05
1631	1.19477350040142E-05
1632	-0.00076764008265684
1633	-0.00152437909599712
1634	-0.00147039487035272
1635	-0.000701571624276198
1636	-0.000212347520459844
1637	-0.000597611552251465
1638	-0.00210857457136626
1639	-0.00256351650044451
1640	-0.00220757342329136
1641	-0.00246469586953424
1642	-0.00290693813401788
1643	-0.00306346279307945
1644	-0.00249958075896473
1645	-0.00143131594263934
1646	-0.000262367529870744
1647	0.000378184769047607
1648	-0.000346256883219098
1649	-0.00230153292180546
1650	-0.00436885395691888
1651	-0.00537792191666142
1652	-0.00490136367542959
1653	-0.00333111902509131
1654	-0.00115529186486185
1655	0.000299140553906341
1656	0.0012805295217504
1657	0.00140358971869148
1658	0.000915839318821554
1659	0.000379205775374203
1660	5.01967551400639E-05
1661	-0.000112391009920998
1662	-3.75332559343633E-05
1663	0.000124560649837235
1664	0.000166269223811355
1665	-0.00038230070511247
1666	-0.00197516749362592
1667	-0.00374646676760904
1668	-0.00519214729752093
1669	-0.00582782596870857
1670	-0.00547415113544503
1671	-0.00459580914545654
1672	-0.00392506398348758
1673	-0.00376571897982103
1674	-0.00382082914990178
1675	-0.00373698977291781
1676	-0.00339010486553093
1677	-0.00274786822953388
1678	-0.00173899961502855
1679	-0.000522264734371447
1680	0.00104196187604089
1681	0.00148408558850122
1682	0.00111781465743377
1683	0.000467709857190357
1684	-0.000197493634530588
1685	-0.000500343380252843
1686	1.30149587533879E-05
1687	0.00123788520670587
1688	0.00227839236275429
1689	0.00231192746740305
1690	0.00139225554919165
1691	0.000534975944219696
1692	-0.00040277053820148
1693	-0.00170299055449163
1694	-0.00218905461262864
1695	-0.00205196977273658
1696	-0.00191095452709078
1697	-0.00216388382480659
1698	-0.00278990268405721
1699	-0.002097585522435
1700	-0.000976356000535361
1701	-0.000958419868325677
1702	-0.00171189587142351
1703	-0.00238602969508861
1704	-0.00246515365928701
1705	-0.00196350590510974
1706	-0.00110029792301702
1707	-0.000354006206933377
1708	-0.000313368787132617
1709	-0.000790578022602517
1710	-0.00137086920214813
1711	-0.00190898168852982
1712	-0.00245428207865928
1713	-0.00288042071186112
1714	-0.00302149192566503
1715	-0.0029372410405557
1716	-0.0030262106840695
1717	-0.00279148284748487
1718	-7.18127005825409E-05
1719	0.00886615385925893
1720	0.0290077034362639
1721	0.0635544391203524
1722	0.111799408745568
1723	0.169245425909054
1724	0.228273869330962
1725	0.281416474800849
1726	0.324384364728402
1727	0.35617303121127
1728	0.378217263614602
1729	0.392104489254478
1730	0.397824506116294
1731	0.393913633178741
1732	0.377721665873281
1733	0.346843109038346
1734	0.301830872130978
1735	0.247451025258542
1736	0.191641662659961
1737	0.142470737767241
1738	0.104840609820755
1739	0.0789767498055056
1740	0.0617847643974727
1741	0.0490720018791819
1742	0.0371981042870857
1743	0.0249673529744285
1744	0.0134368795889515
1745	0.00403999506339403
1746	-0.00248756092628355
1747	0.004200617900878
1748	0.00161408679547037
1749	-0.000433496064431438
1750	-0.00202230850443641
1751	-0.00323261848620859
1752	-0.00379144446422686
1753	-0.00334518051785437
1754	-0.00194464151607576
1755	-0.0024463658033369
1756	-0.00237126217815842
1757	-0.00145473479223313
1758	-8.94011233896208E-05
1759	0.000828037293331363
1760	0.000728581855653943
1761	-0.00046584635734348
1762	-0.00231962806464026
1763	-0.00389383907200624
1764	-0.00558452902963325
1765	-0.00689408952713677
1766	-0.00695851942185755
1767	-0.00567516912134636
1768	-0.00362703968798428
1769	-0.000561982562615526
1770	0.0017492096386178
1771	0.00340518245280919
1772	0.00464678846756783
1773	0.0057381466148172
1774	0.00654618820151143
1775	0.00640742995311427
1776	0.00475522494822656
1777	0.00232579919575926
1778	0.000626609987421034
1779	-0.000170488122421375
1780	-0.000748762034518791
1781	-0.00169571820022441
1782	-0.00254537995182602
1783	-0.00255388544736945
1784	-0.00193075909400875
1785	-0.00153420419005101
1786	-0.00205613544304128
1787	-0.00319364151236812
1788	-0.00399309496117439
1789	-0.00368539037367555
1790	-0.00250014868062465
1791	-0.001515618127371
1792	-0.00139957375333211
1793	-0.00152899477237156
1794	-0.00247764452375066
1795	-0.00392715116717568
1796	-0.00522601092623631
1797	-0.00594398699384158
1798	-0.00574384998154187
1799	-0.00454584878123399
1800	-0.00265524718926713
1801	-0.000656773359921203
1802	0.000442979292927248
1803	0.000383841511393257
1804	-0.000507705325802021
1805	-0.00123987708023776
1806	-0.00127973535298054
1807	-0.00111064801545524
1808	-0.00130251990024988
1809	-0.00177822042719811
1810	-0.000879721540869127
1811	0.000581554534591078
1812	0.00179141219940959
1813	0.00286041837543394
1814	0.00358443181143286
1815	0.0034245973094329
1816	0.00240632269516539
1817	-0.000504723666608697
1818	-0.00216316344757672
1819	-0.00174099686417151
1820	0.000506211213831875
1821	0.00308376226004725
1822	0.004709852760584
1823	0.00531984819637898
1824	0.00518755885818223
1825	0.00437500631630883
1826	0.00315966790623179
1827	0.00167770895528463
1828	0.000628979834559118
1829	-0.000462322748845168
1830	-0.00105072162945419
1831	-0.000892732223078951
1832	-0.00057565546003957
1833	-0.000956321560664719
1834	-0.0020690958320273
1835	-0.00335697984910155
1836	-0.00420153398803791
1837	-0.0044080902694219
1838	-0.00409807494351355
1839	-0.00303484597107229
1840	-0.000984288428981017
1841	0.00155493096063708
1842	0.00348293123828114
1843	0.00296556848971363
1844	0.000826428750798414
1845	-0.00195618454125679
1846	-0.00417838085985522
1847	-0.00506383265658883
1848	-0.0046071734702906
1849	-0.0035817509435816
1850	-0.0027296080926078
1851	-0.002125540983414
1852	-0.00186491296739177
1853	-0.00210086913493512
1854	-0.00283307478093775
1855	-0.00301444986334332
1856	-0.00337355812740725
1857	-0.00337144350628193
1858	-0.00261403694085516
1859	-0.0012596494243553
1860	5.5110264582936E-06
1861	0.000265134299766601
1862	-0.000556724010777998
1863	-0.00191904217525973
1864	-0.00321135113793503
1865	-0.00374858334700434
1866	-0.00294902979798906
1867	-0.000430040583964342
1868	0.00517476527252825
1869	0.016507929441687
1870	0.0372449189748778
1871	0.0703239585836997
1872	0.115623936967182
1873	0.169454794656289
1874	0.22595631736219
1875	0.278652563889082
1876	0.322007054791442
1877	0.353331880963552
1878	0.37360870394545
1879	0.385431372020719
1880	0.389794739535091
1881	0.385388146389161
1882	0.369643764212384
1883	0.340508716302665
1884	0.298081334470155
1885	0.245895654048212
1886	0.190697882666896
1887	0.140242773997826
1888	0.099646137953286
1889	0.0696445038212801
1890	0.0480968120618428
1891	0.0318933301511493
1892	0.0181902195872397
1893	0.00540107514663646
1894	0.00206512260258762
1895	0.00608659422753988
1896	0.0033255954936493
1897	0.00282559455355624
1898	0.00371234138992804
1899	0.00232326376935532
1900	-0.000482827133964747
1901	-0.00248988483238577
1902	-0.00385372851297916
1903	-0.00460866907729951
1904	-0.00442526874901716
1905	-0.00314075451834128
1906	-0.00110487460509034
1907	0.000969205320913602
1908	0.00178546234869259
1909	0.000930849413066426
1910	-0.00127964194432195
1911	-0.00358642529782571
1912	-0.00458385116607474
1913	-0.00383482880597796
1914	-0.00202836038322118
1915	-3.31100728203637E-05
1916	0.00149744028588827
1917	0.0019435512740813
1918	-0.000119825067670831
1919	-0.00310699936080994
1920	-0.00586751912838679
1921	-0.00730264828081317
1922	-0.00667054058116889
1923	-0.00421028665260792
1924	-0.000994067859153347
1925	0.00135556317449925
1926	0.00158269596258265
1927	-7.8210692038283E-06
1928	-0.00199867733743986
1929	-0.00287511697941056
1930	-0.00117103120011564
1931	0.00127959937489663
1932	0.00335279836014024
1933	0.0042630099179064
1934	0.00364843815971483
1935	0.00172791830074459
1936	-0.000429743237674529
1937	-0.00211126041220666
1938	-0.00301196091834299
1939	-0.00273654408658786
1940	-0.00150186604089697
1941	-0.000262895813108344
1942	0.000223494249880218
1943	0.000267165266137681
1944	0.000372421425808511
1945	0.000730983857806677
1946	0.00144544056513496
1947	0.00280018505064561
1948	0.00425690209242191
1949	0.00514657384285044
1950	0.00501055862628164
1951	0.00392654127492165
1952	0.0024953323701169
1953	0.0011818035086435
1954	0.000117825269327909
1955	-0.000634925762994953
1956	-0.00086025131518852
1957	-0.000686081974848207
1958	0.000414286186384061
1959	0.00100529711633612
1960	0.00116059608703267
1961	0.0011392273491424
1962	0.000499135132557171
1963	-0.000732048154276299
1964	-0.00147372433742987
1965	-0.00119722822098822
1966	-0.000616763787832042
1967	-0.000879868774546821
1968	-0.00122375487134718
1969	-0.00220458248323041
1970	-0.00299228694483133
1971	-0.00318661421161437
1972	-0.00247767765898743
1973	-0.000476833501480201
1974	0.0024447400320895
1975	0.00291134065780341
1976	0.00211800675907625
1977	0.00103937090503337
1978	0.000110538872306165
1979	-0.00080821917565288
1980	-0.00243508730827102
1981	-0.0046905172259244
1982	-0.00642258643451044
1983	-0.00599191399079757
1984	-0.00420709051837775
1985	-0.00146862110878487
1986	0.00140861340867104
1987	0.00327858697039574
1988	0.00325472751553946
1989	0.00170085742767867
1990	2.56464092558417E-05
1991	-0.000501905961357352
1992	0.000632354365080801
1993	0.00221196279780145
1994	0.00365278536241931
1995	0.00421673481012874
1996	0.00333403146241551
1997	0.00120475473310933
1998	-0.00118410941023228
[truncated: 1,063 more rows]
